# Supplementary material for: Comparative Transcriptomics of Malaria Mosquito Testes: Function, Evolution, and Linkage
Source: G3 (Bethesda). 2017 Feb 2;7(4):1127–36. doi: 10.1534/g3.117.040089 (PMC5386861; doi:10.1534/g3.117.040089)
Supplement: Supplementary file 4 [file 1127TableS3.xlsx]

## Sheet: Sheet2
GO biological process complete	Anopheles gambiae - REFLIST (12190)	upload_1 (2535)	upload_1 (expected)	upload_1 (fold Enrichment)	upload_1 (P-value)
DNA replication initiation (GO:0006270)	19	15	3.95	3.8	0.0216
DNA duplex unwinding (GO:0032508)	26	20	5.41	3.7	0.00138
DNA geometric change (GO:0032392)	26	20	5.41	3.7	0.00138
meiotic cell cycle (GO:0051321)	34	24	7.07	3.39	0.000559
meiotic nuclear division (GO:0007126)	29	20	6.03	3.32	0.00685
DNA recombination (GO:0006310)	45	31	9.36	3.31	2.2e-05
meiotic cell cycle process (GO:1903046)	32	22	6.65	3.31	0.00251
DNA-dependent DNA replication (GO:0006261)	47	31	9.77	3.17	5.7e-05
double-strand break repair (GO:0006302)	41	27	8.53	3.17	0.000419
DNA conformation change (GO:0071103)	60	38	12.48	3.05	5.38e-06
DNA repair (GO:0006281)	127	80	26.41	3.03	2.79e-14
cellular response to DNA damage stimulus (GO:0006974)	140	87	29.11	2.99	2.5e-15
protein localization to nucleus (GO:0034504)	42	26	8.73	2.98	0.00209
protein targeting to nucleus (GO:0044744)	41	25	8.53	2.93	0.00424
nuclear import (GO:0051170)	41	25	8.53	2.93	0.00424
single-organism nuclear import (GO:1902593)	41	25	8.53	2.93	0.00424
protein import into nucleus (GO:0006606)	41	25	8.53	2.93	0.00424
chromosome organization (GO:0051276)	103	62	21.42	2.89	7.13e-10
single organism reproductive process (GO:0044702)	40	24	8.32	2.89	0.00856
DNA replication (GO:0006260)	73	43	15.18	2.83	4.39e-06
DNA metabolic process (GO:0006259)	192	112	39.93	2.81	3.53e-18
nuclear chromosome segregation (GO:0098813)	36	21	7.49	2.81	0.0464
cell cycle process (GO:0022402)	121	69	25.16	2.74	4.19e-10
cell cycle (GO:0007049)	140	79	29.11	2.71	1.42e-11
protein modification by small protein removal (GO:0070646)	41	23	8.53	2.7	0.0368
regulation of mitotic cell cycle (GO:0007346)	43	24	8.94	2.68	0.0271
nuclear division (GO:0000280)	74	41	15.39	2.66	5.16e-05
nuclear transport (GO:0051169)	73	39	15.18	2.57	0.000269
nucleocytoplasmic transport (GO:0006913)	73	39	15.18	2.57	0.000269
peptidyl-lysine modification (GO:0018205)	68	36	14.14	2.55	0.000945
mitotic cell cycle process (GO:1903047)	84	43	17.47	2.46	0.000207
regulation of cell cycle (GO:0051726)	75	38	15.6	2.44	0.00133
modification-dependent macromolecule catabolic process (GO:0043632)	172	87	35.77	2.43	2.5e-10
organelle fission (GO:0048285)	81	41	16.84	2.43	0.000524
ubiquitin-dependent protein catabolic process (GO:0006511)	166	83	34.52	2.4	1.59e-09
modification-dependent protein catabolic process (GO:0019941)	166	83	34.52	2.4	1.59e-09
mitotic cell cycle (GO:0000278)	90	45	18.72	2.4	0.000206
nucleic acid phosphodiester bond hydrolysis (GO:0090305)	108	53	22.46	2.36	3.12e-05
proteolysis involved in cellular protein catabolic process (GO:0051603)	190	92	39.51	2.33	5.59e-10
microtubule cytoskeleton organization (GO:0000226)	68	33	14.14	2.33	0.0155
cellular protein catabolic process (GO:0044257)	191	92	39.72	2.32	7.42e-10
cellular macromolecule catabolic process (GO:0044265)	256	121	53.24	2.27	6.19e-13
protein catabolic process (GO:0030163)	195	92	40.55	2.27	2.25e-09
cellular response to stress (GO:0033554)	213	100	44.29	2.26	3.24e-10
protein import (GO:0017038)	68	32	14.14	2.26	0.0371
microtubule-based process (GO:0007017)	130	60	27.03	2.22	3.28e-05
histone modification (GO:0016570)	86	39	17.88	2.18	0.0123
protein modification by small protein conjugation or removal (GO:0070647)	208	94	43.26	2.17	1.28e-08
covalent chromatin modification (GO:0016569)	89	39	18.51	2.11	0.0258
chromatin organization (GO:0006325)	140	60	29.11	2.06	0.000381
protein modification by small protein conjugation (GO:0032446)	167	71	34.73	2.04	4.46e-05
rRNA processing (GO:0006364)	123	52	25.58	2.03	0.00331
rRNA metabolic process (GO:0016072)	126	53	26.2	2.02	0.00307
ncRNA processing (GO:0034470)	202	83	42.01	1.98	1.42e-05
protein ubiquitination (GO:0016567)	140	57	29.11	1.96	0.00344
peptidyl-amino acid modification (GO:0018193)	199	80	41.38	1.93	6.3e-05
macromolecule catabolic process (GO:0009057)	309	123	64.26	1.91	3.14e-08
nucleic acid metabolic process (GO:0090304)	903	354	187.79	1.89	7.14e-27
ncRNA metabolic process (GO:0034660)	257	99	53.45	1.85	1.35e-05
RNA processing (GO:0006396)	357	136	74.24	1.83	5.04e-08
mRNA metabolic process (GO:0016071)	171	64	35.56	1.8	0.0122
cellular macromolecular complex assembly (GO:0034622)	240	88	49.91	1.76	0.000667
response to stress (GO:0006950)	326	118	67.79	1.74	1.62e-05
macromolecular complex subunit organization (GO:0043933)	395	142	82.14	1.73	8.21e-07
ribosome biogenesis (GO:0042254)	185	66	38.47	1.72	0.0376
intracellular protein transport (GO:0006886)	215	75	44.71	1.68	0.0234
RNA metabolic process (GO:0016070)	733	255	152.43	1.67	3.01e-12
macromolecule modification (GO:0043412)	875	302	181.96	1.66	1.54e-14
nucleobase-containing compound metabolic process (GO:0006139)	1128	386	234.58	1.65	7.33e-19
cellular protein modification process (GO:0006464)	791	271	164.49	1.65	2.13e-12
protein modification process (GO:0036211)	791	271	164.49	1.65	2.13e-12
cellular macromolecule metabolic process (GO:0044260)	1959	668	407.39	1.64	1.5e-36
macromolecular complex assembly (GO:0065003)	264	90	54.9	1.64	0.00861
ribonucleoprotein complex biogenesis (GO:0022613)	245	83	50.95	1.63	0.0239
organelle organization (GO:0006996)	571	192	118.74	1.62	1.7e-07
heterocycle metabolic process (GO:0046483)	1176	393	244.56	1.61	1.55e-17
intracellular transport (GO:0046907)	334	112	69.46	1.61	0.00145
cellular macromolecule localization (GO:0070727)	261	87	54.28	1.6	0.027
cellular aromatic compound metabolic process (GO:0006725)	1187	393	246.85	1.59	7.17e-17
organic cyclic compound metabolic process (GO:1901360)	1218	399	253.29	1.58	2.01e-16
establishment of localization in cell (GO:0051649)	351	115	72.99	1.58	0.00301
cellular component biogenesis (GO:0044085)	547	175	113.75	1.54	3.52e-05
cellular component organization or biogenesis (GO:0071840)	1121	356	233.12	1.53	2.17e-12
cellular localization (GO:0051641)	400	127	83.18	1.53	0.00414
cellular component organization (GO:0016043)	983	308	204.42	1.51	1.14e-09
cellular catabolic process (GO:0044248)	434	134	90.25	1.48	0.00862
cellular component assembly (GO:0022607)	400	122	83.18	1.47	0.037
cellular protein metabolic process (GO:0044267)	1178	358	244.97	1.46	6.05e-10
cellular nitrogen compound metabolic process (GO:0034641)	1484	436	308.61	1.41	1.5e-10
gene expression (GO:0010467)	926	262	192.57	1.36	0.000522
macromolecule metabolic process (GO:0043170)	2594	722	539.44	1.34	9.55e-15
cellular metabolic process (GO:0044237)	2769	767	575.83	1.33	1.49e-15
nitrogen compound metabolic process (GO:0006807)	1697	449	352.9	1.27	7.16e-05
cellular process (GO:0009987)	4307	1093	895.67	1.22	4.63e-13
primary metabolic process (GO:0044238)	3128	793	650.49	1.22	1.63e-07
organic substance metabolic process (GO:0071704)	3377	822	702.27	1.17	0.00012
Unclassified (UNCLASSIFIED)	5546	1109	1153.33	0.96	0
single-organism metabolic process (GO:0044710)	1307	198	271.8	0.73	0.000585
signal transduction (GO:0007165)	868	121	180.51	0.67	0.000944
cell communication (GO:0007154)	910	125	189.24	0.66	0.000219
signaling (GO:0023052)	900	124	187.16	0.66	0.000304
single organism signaling (GO:0044700)	899	124	186.95	0.66	0.000329
small molecule metabolic process (GO:0044281)	584	78	121.45	0.64	0.014
organonitrogen compound metabolic process (GO:1901564)	828	106	172.19	0.62	1.91e-05
transmembrane transport (GO:0055085)	560	72	116.46	0.62	0.00535
oxidation-reduction process (GO:0055114)	598	69	124.36	0.55	2.88e-05
response to chemical (GO:0042221)	375	39	77.98	0.5	0.000742
organic acid metabolic process (GO:0006082)	328	34	68.21	0.5	0.00352
oxoacid metabolic process (GO:0043436)	327	34	68	0.5	0.00393
cation transport (GO:0006812)	271	28	56.36	0.5	0.0243
ion transport (GO:0006811)	455	46	94.62	0.49	1.72e-05
carboxylic acid metabolic process (GO:0019752)	316	31	65.71	0.47	0.00144
carbohydrate metabolic process (GO:0005975)	220	20	45.75	0.44	0.0173
multicellular organismal process (GO:0032501)	527	46	109.59	0.42	2.94e-09
monocarboxylic acid metabolic process (GO:0032787)	144	9	29.95	0.3	0.00863
aminoglycan metabolic process (GO:0006022)	128	6	26.62	0.23	0.00203
amino sugar metabolic process (GO:0006040)	116	5	24.12	0.21	0.00335
sensory perception (GO:0007600)	206	5	42.84	< 0.2	3.23e-10
sensory perception of chemical stimulus (GO:0007606)	194	5	40.34	< 0.2	3.03e-09
neurological system process (GO:0050877)	215	7	44.71	< 0.2	3.06e-09
system process (GO:0003008)	220	8	45.75	< 0.2	7.43e-09
sensory perception of smell (GO:0007608)	184	5	38.26	< 0.2	1.93e-08
detection of stimulus (GO:0051606)	148	4	30.78	< 0.2	2.03e-06
detection of stimulus involved in sensory perception (GO:0050906)	137	4	28.49	< 0.2	1.52e-05
detection of chemical stimulus (GO:0009593)	136	4	28.28	< 0.2	1.82e-05
detection of chemical stimulus involved in sensory perception (GO:0050907)	136	4	28.28	< 0.2	1.82e-05
chitin metabolic process (GO:0006030)	109	2	22.67	< 0.2	4.7e-05
detection of chemical stimulus involved in sensory perception of smell (GO:0050911)	128	4	26.62	< 0.2	7.74e-05
glucosamine-containing compound metabolic process (GO:1901071)	111	3	23.08	< 0.2	0.00026
generation of precursor metabolites and energy (GO:0006091)	84	2	17.47	< 0.2	0.00539
response to oxygen-containing compound (GO:1901700)	80	2	16.64	< 0.2	0.0113
