# Supplementary material for: Comparative Transcriptomics of Malaria Mosquito Testes: Function, Evolution, and Linkage
Source: G3 (Bethesda). 2017 Feb 2;7(4):1127–36. doi: 10.1534/g3.117.040089 (PMC5386861; doi:10.1534/g3.117.040089)
Supplement: Supplementary file 5 [file 1127TableS4.xlsx]

## Sheet: Sheet1
>gambiae_Testescontig_11
aaccaccaagcatgggtcgcctgagaggatcgatgcgaacgcatctctacaactcgcagctcccagcctgaagtcccgtcgtttgcgggcggttgataggtgtcgaaactaggtatatccacgttgggcagagctcaagccaacggcgttcccagttacggtactaacacgtgcagcgaactccactcgttgcggcctaggtatagcgggatgagacgccgggctgcagacgcagactccaacggatctcagagggttgttaggcccgctagcttccgaacacctaatgggtttgagaagcgctatcagctcggattggctacgaccttagaggcgttcaggcataatccagcggacgtagcgtcataccaaagtccggtcggactagtattgagccag…
>gambiae_Testescontig_38
gaaaaaagaaatctctttttcactaactcccaaagttaatattttaaataaactatttcttgaaattacaaaattaattattataataatatgcttaattataagatttatttttatacaaataaaacatcctttatcaataggtttaatactattaattcaaacatttttaacatgtttaattacaggaatttatgttaaatctttttgattttcttatgtattatttttaatttttttaggaggaatactaattttatttatttatgttacttcattatcatcaaatgaaatatttactatatcttttaaattaacaatatttagattacttttattttctattagtatggtaattttctttattttagataaaactttgattgaacaatttattat…
>gambiae_Testescontig_104
ctgatgtttttgttaaactatttaaacttatattaatggcaaatatatttttaatattttatttatcaataattatgtttttatttggttgtatagtatttgtttctaatcgaaagcatttattatcaactttattaagacttgaatatatagtattaagtttatttatttttttatttttttatttaaattttataaattatgaaacttattttagtatattttttttaactttttgtgtatgtgaaggggttttaggtttatcaattttggtttctataattcgtactcatggtaatgattattttcaaagtttttctattttacaatgttaaagtttatttttatattaatatttatatttcctctttcttttttaaaaaatttttattgaacggt…
>gambiae_Testescontig_124
aaaaaagtttaattgttctattaaaggagaagaactatcttgtaatcctaaatttgctcatgttgccatttaaattctaacaaaagataaaatctttatatatgaagcttaaattcattgcactaatctgccatattagaagttattagttaatagaggaagctctgcataagtatgttctgcaggaggaagggtatggtatcattcaattgatgatgataattgtatagggaaagctggagttcgttgagtgattatactttctcaaataataaataaaaagtataaaatagcgaataatgaaattgtactacctaatgaagaaactacatttcatgttaaatagctatctggaaagtctgaatatcgtcgaggtattccagctaaacctaaaaaatg…
>gambiae_Testescontig_213
ctttgcaaccatacttcccccggaacccgattttggtttcccggaagctactgagagcaccgaaggtaggtagcgtctcccaattgctaattggcatcgtttacggttagaactagggcggtatctaatcgccttcgatcctctaactttcgttcttgattaatgaaagcatccttggcaaacgctttcgcttctgtgggtcctacgacggtctacgaatttcacctctcgcgccgtaataccaatgcccccgactacttctgttaatcattacctcttggtctattacaaaccaacgaaaccactcagaccgaggtcatgttccattattccatgcaaaattattctcggccaacgccggccccggaggaccggacgctttgaactagcctgctttga…
>gambiae_Testescontig_224
gtacggaccggttgttcaatatccgcccgttcaaaggaatgcacctctccggtggccagtgttggcggagcgacacgtttgggaagcggagcatcggtcggcacggtaacgctcgctgcactgggctggcttaccaacagctgaggattggtcgcttcgggaacgtactgaaagctttccacctctgtacgcatggcgaatgggttcgagtcctgaagttgtggcacaactgatgggtaatggacggcgtaagggaacggcagtgccgatgcatatttcaactcggtgggagaagagtgccggggcaatgtacgcaccggtatcaagtaatgcgcaacgggaacaggtgcagcggatccacgcacatcgcgtacctcgaagccaggatactcgttcggt…
>gambiae_Testescontig_251
ggactttttcaggttatgaatattttattatgttcttatttttgttctgtacagctgcttaaaaatatatataaacataagtttaccagttgatcacatttacaaggttaccaaggtctttaagattatcttgtgtccctgtacttttgacgaaggaaaaaaagcaacgctatggcgcaataagaaatccaattcttttttggtctgaatatcatagttcgtaacgctcgctctcttccgctacgaatcgtatatcgcacattaaattacattacactaccaccccaacccaaaagcatccccttataatttcaactaatactatcgtttgtgcttcactactgcacgatcgatgcaatcagctccagcatattccgtctatgcgttactgtctaaatt…
>gambiae_Testescontig_421
gatttttttactggaaggaaacatatttttctaggctatcctaaattttcaagtcaatttatgaattctatcaaaagatattaataatttaaaacgcaaaacatacccgagtaggtggttaaagaaatgaaggttaaggtgaaggcgctggggatatgaagtttaatggagtgcgaggccgcatgggagctcacagactgctcggtttttttcgcgggaatagtggaaataagttccaaagcaaacgcaaaagctacgaatggatgcaatgatagcagccaatatctaatatttttatttccatttcctgctcacaattaccatatcctgggtaaaattaggtcttaaggtttgttttggtgtatgttttgggatatggaatgatcatgatcacagcat…
>gambiae_Testescontig_434
gataaaaatgattggcgtatccaacctgcagagttttatcgcttccatgacgcagaagttaacactttcggatatttctgatgagtcgaaaaattatcttgataaagcaggaattactactgcttgtttacgaattaaatcgaagtggactgctggcggaaaatgagaaaattcgacctatccttgcgcagctcgagaagctcttactttgcgacctttcgccatcaactaacgattctgtcaaaaactgacgcgttggatgaggagaagtggcttaatatgcttggcacgttcgtcaaggactggtttagatatgagtcacattttgttcatggtagagattctcttgttgacattttaaaagagcgtggattactatctgagtccgatgctgttcaa…
>gambiae_Testescontig_509
cgcttagataaggaatccacaacaactaattgagttgaaatacaaaagcgaataagttgaatcacttgttatatttgttctgcattgaaatttacatatctgtatactgggacgagcaaaacgatgactttttattttattttattttgtttcggtttgttgagttttttttagcgctgtgatggtaacctcgaagcagcttagcgatccgaccgtttagcttgtcgcctcattcaccttcgatttgatggtgtcgcctagctcgcccgccttttccttgaacatctcaccgaactgcgaaagcttgtcgaagaaggtatcaacgttttccttcgtgaatgtgtcggagattgttttcttcagcgtttgtacaccatcctcgacgacatcgcgccgtag…
>gambiae_Testescontig_554
gttaggtttttccgggctttctgagttatcattcttttaatatcacttatattatacaacacatagcttgaatgacatataaattactatcaaatgacccaaaaatataacacaaacaaaattaaaattattccagctactgctcccttgacgtacagcgatttgcggttcaaatatgaagcatccttcttgtacttctgagagagcatcgataaattttgtgttttggtatccagttcagatagaacagtcccgcgttgcaaaacatcatcaatattttgtaccataatcctttgcacatcttgtaactgattatttatagcatttatatttctcctacgatctgttaggtttttccgggctttctggatataaatatcaaattcaataaaagcgtac…
>gambiae_Testescontig_591
ctaagagaaagtcacaatggtgaatttttatacattattgacaaaagaatcgtttacaaatcctggcttccaattttctatcactttttcggcactttcgtcatttcggaacaatggcataaatttatcttttttaaagcgataaagagcattccgcacattcctatcccacctccaaagtagcacatgccgttcttgttgcttgaggtcactaacggtgctagacaaatttcggactactgtactgtccacaaatttgacccattcaccatcgatcaacacaatatcgggtaaggtttttgtgactagtttaaggatcttctcgcggaaatattctgccgatgaaaacgcaaggtcgctatcaggacgaatgatcaatacggttgcttctttgacatt…
>gambiae_Testescontig_606
ttacacagcaaaagtagggtacacataatttattacaaatcaatttgagacacttgcttccagctttagaagctacagaagtttaaataaaaagaaaataattataacttttattaccgtgttccgtccacggccaggtaatttaatctggccaatgaattagcccacgcaaaaaacagctataataatttcattaaatttgaacaaaactcttgaaggggatagaaccataaaaccaaggtttaggtatgagtaccagtagcccattccagcagctgcagggttgaaaagttgagcagattttttccttgacgaacctctcccaactgctgaaggtgatggaaccaccgggaaacgttaaggaagttttccttttcgagtggttgaagatttgccata…
>gambiae_Testescontig_969
gagtgaaaggtcgtaagtcattggaatgtgtatttaaattgatttttattgacatcggaatatggttgtgatatcaaacggatcccctgcaaatgcatcctacccatcatatttcatacaacggtctgttcaaacacgaccgcaagttgcattcattcgttcatgagcagcactgacggtgaatcgtacaacatggctgtataaacggcagcgcgcattttgacatttttctgcatcagctgcgccatcataccattgcactgcctgctccgttgcaaagagaagcgtacaaccatctccctctcccctctcccaccccaacccaacaacgcaatgaaaagaaagtagctcttgagaaatgcatctcgtcgccctgataagggcgttttgtgtcgtagc…
>gambiae_Testescontig_985
taaacaacgacgcttgtttattaatatttatcttaaatcttttaagtacattgatataagcaaagaccatagagtaaaccttcagtagaaatcatttcgttggagatagcgatgtattgtttagttcacgagttatcttttttgtttgtatatttgtgtttaaacataatgtacgtttcatacatttattgtgcacaaatatttaaaaataatgtagttgttacgatgaagactttgttctatgttcctgcgtaattaaagcactgcattcaatcttacagattcgcgtgtaaagatttgtgttgcaaaataaacaatcaaactagcggcctcttttcttcaagaacattactcttcagaattctaaattttacttgcgttggctttgttggcactact…
>gambiae_Testescontig_1035
gtggacgatttttcgtgtattatctcgaaactaccgccggcaccgtcagctcctttacggcctttgcgctgctgtctcgtgtctgcaccatcctcgctacgatcgctatcaagtgaggttcgctgctttcttcggctgctgctgctgccgcccgttttgttgctgtccgtgtggcgcgagctagactttcgtttcgggctgtgggatcatcgcccttcgctttcccccccacacggcgcaagagcctattttcgtggctttcatgtcttgatgatgggtttttcgcagtgaaatgggattacgtgcgatcgagcattaacaatcgagtacgccgacgacgacgggtaaggctcgaaacactcctccgttactgtcatgcgatggttctaaggggaagca…
>gambiae_Testescontig_1048
cattccaaaagacgaaaaaacggaccaattgatcatttattgctgtcgcatttttgtaagtacagatttttgtttgtttttcatgtaaaaaaggtatcatcactagctcatatcctgctgaaccacacacacatacactgctctacactacacgcttaataagctacaccttaaactctaacagaaacgatacaaaaccagtgggtgaagaatgacggcattttgacggcggtgcagcacacattccccaactgctgttttttgcttctacgcttaatcgtaaataaaagaagtttgcctattgcctttgccctaccagctactactgggaatgttgtgctactttagctcctgctagtattgagttgtctctcttgtaaaaatttgtcccatgtccca…
>gambiae_Testescontig_1071
gccgctcgtgagtggctcgccaacgcgcggagaaggtagtaggtatgtacaacaaaaaaaaacctattgaaaaacgataacggagcggtgttggttgacgattcatatacatagtaacacaaaaaacatgtgtgaaaacgtttgcatgggttttctcttcgtgttttttttcctttttcaattttcaacagcttcaatagaatcgaacagagcaaacaaacgcgaaaaaaaaattggtgtataagaattcttgtaactcggtatcaataagaactgattaaaaaatatagcgcgcacgacgcatatgaggcgagagcccacacactaacaccggcgctaagggaaaacaagatcgcgcggcaaaaggaagatgatatgaagaatgggggacgcggcgag…
>gambiae_Testescontig_1117
cacgagagagaaccaacagttgatgtaattagcaattaaatagttgttttattcacctttttgctacgtactttataccggtgcagttaccttttctttgagtttttttttcttctgcgttttgcgatcaggctgatcgtggataggagctctaacataagccgcctcaaagcgagtaaaacaaaggaatcccggagagcccgatcgcgcacgcccaagtgtaaataaacatctatggcacggaggaaagggtgttggaaaccaagttgtggagtgtagcggtatagggggggccgtagggtaggaaaaagtaactatacaaacacaagcacacagatttacatataccgtagacacacaaagagagacaattcattccacctgagcttcagagtagag…
>gambiae_Testescontig_1207
gaaaagacccgctcaaagtagacatcgaaaaaggatcgatctttctgcatttccagctggtgtatcctttgctgcatccacgtgagtcgctcgaccggaacaagattgttcctggtcgttctggaaagtacggttggcaaggggtttggctgtgcgcgaactctcctagcccgtagctatcaatctaccgcgtgaagaacagcaaaaagaacaagaccgataagaaggcaaaggtgctctggtgaagcaagcaggggcaagcccgaccaaacaaacggagcgtgtcgagcgctaatgttcgtgcgagttgtcgaaaacgcggatcttgtgcggttctgaactggtgaagcaaatcgatagcgcttgtgtgtgttgtgtggttgcgaacaaattcggcgc…
>gambiae_Testescontig_1225
agagatgacaaacaagaggtcgttgacttttacgatgaagcatgttgtaagaaacatttttttttattgagaaattcatgaaattcatacttaaacgaaataaaccccccgtttataccaaaataacaccggacgacgctccggagccgcactcacatcagcacataggtggcgtcagtcgtcagaccacagttgttgtcctttaccgccatcagtgcgtacccatcgttgccccagtagttggaccacgagttcttgatcagccagtagtcttcgccgttcagctgcccgtacccgaccgccagcaccgcgtggtccagctcgtccagcttgttcttgcactccggctcgtagtacacgccgttcgagtagaagctgaatgatttgtgtccggcatcg…
>gambiae_Testescontig_1298
aaactatcgattgctggtttttcagttttatttttcaacagtttttagtatcattaaaagtaacattcacacaattcactgagctattatgagcatacaaccgtcatataatttaattcaattcaaatgaacataagagccctacatactctttaatctagcatcgctcgttagcaaaacccgtttcaaattatcatgctaacatcacttagtctgaagggcagattcactctgaatcagatgatgtttcgtacttgcttactaggacagcttttaatcttctttttttccttggcattttgggtcccgattcaccattcgtcttccccgttctagccgcattgtggattcgattaaaatggtcgcgtaagtagatggcgttcgggaacgttttcgagc…
>gambiae_Testescontig_1458
tgtcgatgatgcaggactctgatccccatacaggcgtctcgcgtcctgtgttgcttcacgccttctcgctcggaaccgcgcttgccgcagccgaagatctgcacggcgtgccgcagttctgggcgatggtggtggggatgggggacgtcctgctcgctgcaactctcgttgtcgtgccctggctgctcggcggctcgcgttccgtcgatcgttccgtgctcgacggatctccgcgcgccgtgcctccaaatcggcaacttctccaacgtgctgctcgttgccctgggctgctagggctgctctctcgtcgtcccaggcttgctgaagttgagccgttatccgcttagcagcttcgcagatacggctccagctctcggcatcgcgcaatagatgctgctg…
>gambiae_Testescontig_1493
ggatttgtgtgtgattaagtgtgttgaaagcgccaagattttgtaaattagacgttcttctatcgatggacgatgccgtcgagctcatttttcattcatagctatgattttttgatgaaaaacaaaagttaattttgcgtgacgttattctataaaaatgggcataatttaagtttaaaatggctacatgatcaacaataacgataggaaacatcaattccaacattttaacaattcttagtaatgtagctctcgaaatgatcacgatttcttatcgggaacaaaaatgaaattgctcgttatgcaagatttaactggtcaagacgggtatttgtagaacatttagatttgctagttatgagcatctacattgaaaaattcgttacaaggggttcgatt…
>gambiae_Testescontig_1644
taaagactttaaccaatttatatttttatttctttacatatcttgttttacttatttacgttaacaataggttcgacacccccactgcactctgtctgtttcgctatgtacaattttctgttgttcatttaaatccgttgcaattttaaggaaaaaagacccattttaacacagcatggctgcgaccccgcatacatcgtactccagagtgttttatggaaccgtactgtcgtcgtgtggttttttgatttctatttcgccaaagccctgaacctaaaacgaacgctttgcttccttacagtaatacatactatcgctaaatacatcatatatagattgtaaaaaagcccagtaacataaatttcactaaaaaaacacaacgcaaaacaaatagagaaa…
>gambiae_Testescontig_1804
ctagaaagcatatttttaatactagatcaataaaaccatcaataatgcatgcacgatcacagccgtattcacatgtttacaatcgatcttttattttacaggattatgacaactagttttcttgattccttttaaattcatgcgacccctagcatatcgcagctttagcttaaaaaatgcttccacatcatctgtattgggctgattatattcagttcttccaatatttttaaaaagatttagaatatttctaaacttcatcagtggtattttagggttgtttggtggtccaccttgccaactacatgttgcaaaaaacacgggatcaaacacaatgtctcgagcttcgtgcattctatttttactatcacatcgtgtgttgatttcattcagccactg…
>gambiae_Testescontig_2054
gagcgcctttgtatacaccgagacatttgttcataaatagctattcgtagggggggggggctagtgtaagtattacaactatcacgaccgtttcccggcttcccttccgaacacactctttctctccctctctttctctaaaaagaacagtaagcaactttttgactgtaaagtttttgccctgataacatgaaacggttgcgtattttctgagctgacgggtacatcacacacacacacacacacacacacgaacgcacactgaaatttggattattgtttgtaaatgttttataccattcgaacaaacgaatcatagcaaaacaaacaaacaccacacaatgcagtgtgtgagtgtgtgaacagattgagcgaacgaaatatgcagatgatccgggc…
>gambiae_Testescontig_2056
cttaagaagttcgtctgtagctaacaactgcaaattgggcacttttcaattggaaaaactcgctccaactacagttgtgcaatatctacgttccgttggttttgcttcaacgattccaacctgctcacgaaacatgacgacgatcctccagtacagttcgggactgaaactgccccttgcagtaaggggaggggggggggggggnnnnnnnnnnnnnnnnnnnnnnnnggggggggggggggtaaagtaggcaagataaccgccgtttcgtttccggaattgaattggcaagtaatttatacagtttctggctttctggttcccaaagttgccacggcgaatcgattccaccaggcaaatgcccggtagctggcgtcctggagagaacgggcaaccgaa…
>gambiae_Testescontig_2085
gggaacgaaaactaattggaaaactggctattttgactgcctattttgaaaacatgtttcctatcttttttccaataataaccatgaccgtgcggccacgaagtgaaattcacagcgaaatgatatattaaacaggtgaaaagctgataggttacgcttcgcggcattcagctgatgtgaaaagaaaacaaatggcgtttacgaaattgcaaaaaatccatcgcagaattttaacatggagcatttaattaagtttcaatcattaatctttaattcttccatttggtgaatgttccgcttgaaaagatacactgtttaaatgattatcgattagcaatacggccgaagccgttctttctgaataaaaaaaaatgattatcgaaagcagatgttgtttct…
>gambiae_Testescontig_2149
gattgccgtacggaaaataagtcataatcctgagaataagttagtttcatcattgatttggatcattgcttacataaaaacgttgatacgtttaaatatttaacatcttcttttattatcgtctaacttgtccagcaaaggaaaaagaaaggaaagtggaaatggctatcggtgactatccggcagagtacaatccaaaggtccatgggccctacgatccagcccgattttacgggaaggctgatgctccgttcggtcaggtaaaacttggcgatttgggcgcttggtttggacgacgagacaaaaatcctcgtgccatagcaggagtttttagtcgcgctttttggagatggcagcacaagtatatgcagccgaagcgaacgggaattgctccgtttt…
>gambiae_Testescontig_2231
cctgctcatactgataatgctgtctcgcattgagcaaaccgcaccgaacggcttgtttcacttttagtccacaccaaaagtctggcggatgttcttgcggttgtgcatacgcttcatggcctgctagtataaattgtccaacattgcagcgagggcgtttagtacagtttgctgagtgcaattaaccaaagcaagccgtgagaaagtgaaatggacgcgaaagcgacactagtgaccttgaacaatgggaaaaagatgcccgttctagggctgggcacctacaatctccggggacagaactgtgtcgatgcggtaaagacagcaatcgatgccggctatcggcacatcgatacggcnnnnnnnggtaccatcaagcgggaggacattttccttaccact…
>gambiae_Testescontig_2283
ttttatagccctttcttgaacttgaatgcttctttccatcatctgaagcatttctttgtttgttttgaggacttcttcggtattctttcgctttcgacctcttctgaatgtttttggctgagtagcactttcaccgatccgtggggaattggctcttgattctccccatcgctatttgtttgctcattattgcttgttgtgctgttgttatgattggcggtgctctggttattattaatctctgctggcggtggatgatagccatgtgatttgcccgtattgcccactattgttaattttaagttggtaaggtttgaaactctttcttccaactcattcagaggcttaaggcggcacggcccaccaccagttgcatgaattgaattgttgttaagtcgc…
>gambiae_Testescontig_2300
gcgtttagcatgttgccattttgatattcagtttgacaacaggcgtcgatatttgtttacaggcagcagccgcaatatctcgttgaaaaatgctgaaatataaagaaaggatgcaaaatacaagtttttagtgctatacaaatatttataaaacgaaaacaattcatttatcatacccgtatacagcaacattcttcgcatttggcaactgctgtcgatcctggttttgtgcttttttctaaagccttgatggctaaatgttctgtatgacgaaacctcctttttacccacttaagttaatagaaacacaaattctgtagctaagatcacctgaatttgcttatttttgtgttttttacggcacattttaatataacttgacggtgttttattggattg…
>gambiae_Testescontig_2386
tccttcttcttcttggcttcttcctcttccttcttcttcttggctgcttcctcttcctgtttctttttgacctcttcctcttccttcttcttcttggcttcttcctcttccttcttcttcttggctgcttcctcttccttcttctttttgacctcttcctcttccttcttcttcttggcttcttcctctaccttcttcttcttggcagcttcctcttccttcttcttcttgccttcttcctcttccttctttttagcctcttcttcagccttctttttcttggcttcttcctcttccatcttcttcttggcagctacttcctcctgcttcttcttggcatcttcctcttcctttttcttcttagcctcttcttcagccttcttcttcttaacttcttcc…
>gambiae_Testescontig_2433
taacatgtcatgtcatttatgttcaaatttgattgaagattttttttgttatatttttgttgaaatatggatagacttatattttaaaacaagatggcagataatcaatgataatcaattcttcctcctatctctgtaataccgaggttgacatttctaatatttcttagcactatggaaacccacagcacgaacagttttatatagacgcacaaaagaggacaaataagttacattttactatcttatttaaattataatgctaaccatggataatgaagtaatgcttcttttgaacggtcaccataatcgtatgtcacttctacacccttttcaatatcttctttggcaattaaaacaaggtgcggccgattattgatgggcacggttttggtaacc…
>gambiae_Testescontig_2438
agtttacgctgccggcttcgagggttgaaatatatcggcacagaggtttgcataaatgttttgttcttttgttgttgtaaaacagtaggtattgtttgcgcaaatttaatgcaaaatttattagtttattttagcattacattcattatctgatatacgttaaagtacgggaccgagcataatagcgtatgtcgagttacacacgtacgtgcggattccgatggaacgaatagtttacactgccggcttcgagggttgaaatatatcggcacagaggttcgccnnnnnnnnnnnnnnnnnnnnnnnnnnnnnnnnnnnnnnnnnnnnttggctctaaaattaatttaaccgttttatacgattcttactgaatttaacacagagtttttagattcagaa…
>gambiae_Testescontig_2441
gtcaggcaagcgtttcgggtagcttgcagccaggaataacaacgggccgactttttttttttgtgtgtgcgagcaaaggaagattagcaaagaaagggggtggaaattgattgtttgcgttggcaggttgcgggcggatagtgaaagataaatagaaacgcagcgagcgcacgaagggctgaaaatttacgcatcaagcgacaaacaccggaccgcacggttgtaccccgcgtatcacacacatccctcgggagcgagtaatgacgtaaataatgcgccgatagagtgtttgggactgggaaacgatcaatcgcggacaccataagtgcatccaagtagtgcaaattgcaagatgaatctggccgaatgcaatccgtacggcaatggtttgctgtacgc…
>gambiae_Testescontig_2489
actaccatcatcattattatatatacttccacgagaagaagtacaaacttgtacatttgtaccatttacgggtatctacttagggcaatgaaattctaattagtccattagctcggctcttgttttcgacggtcgataaaatacttccagctttgttatcgagggcacaagttttcgtgtcgattagtttcatatttgcaatctcttatcattgttcattacctactattcgtgcgtatgagaaaaaatgttcatgtgcgtttgtaattgtgtagcattgactgagtgagttggtttatggtgtgaccataattcatagaagattcatgtcctgtcgttacgcgttctgtttcaacctgaccactcggcagtatgttaagtcacgcaaaatgatgcttt…
>gambiae_Testescontig_2542
cgcttcactatttgaacactttattacattatcccttctggttgcctacagtaagtatgtccccttcgttgggcattccgctcagtttctgcattctcctccgtataatacccttcacatttgcatccacattccgcagcacgttcgtagttcttgctgcatgctccagccgctgcacagctccaatctcagcctggctcgagatcaaattcgtcgccaaacaatcgttcctgctgccgatgcgcccgatgcgcccaacccgatgaatgtagtccgccgtgtacagtggaaagtcaaagttgatcacgtgtgccgcacggatcgtgtttaacccgcggctcgccacatccgtcgtggacagaacgttcacctcggcctgctgaaacttttcgaactggc…
>gambiae_Testescontig_2636
cacaactatgctgccgcctgcaaggcgtaatcatatgtgcatacattattattaagaatctcttccatacgcgatcaaccgtgtgtgtttggctgtgtttatgatgatgttttagctagccaggttatactagaccgccatttttaccccttcactccgtctgtgtgtgtatgttattctgtgtgttctgtgtttccaacttccctgggctcgtgtttggttcttttcgcttcttttctacgagtttttcaaacagttcaccttcctctcgtccaagcccatcaacttcagtcatctattcgttgtggattcgttggttttataaaaatgtactcgcttttttttgttttgtcttctttctgccgttctcattgctctgttcttttgcctcttctcttg…
>gambiae_Testescontig_2647
ctcaatcgtacctatatttcggacttttttttatttatttaaaatgttacagagaacaaattcagtttattttactgtaatgcttcaaaacccatctactcatatcaattccacctgcttttcttctttcgcggcattgtatcaatttttgatgtaaggtttgaatcagattttgacgacgattccaactctggttgtgctggtttaataaaaacaccaccttccggaacggtattttcccaggttcgatcgcttgatgctttaaactgtgcattataatgagcgcgaaaagtttctcgcattgccgataaacgatcagtagcaggacccttcgatgaccccggcgatggtcctgaaggatccccgtcttctacaagaacctttgaagcatctagtgaa…
>gambiae_Testescontig_2678
gtgaggttaagcgactaagcgtacacggtggatgccctggcagtcagaggcgatgaaggacgtgctaatctgcgataagcgtcggtaaggtgatatgaaccgttatagccggcgatttccgaatggggaaacccagtgtgatccgtcacactatcattacgtgaatacatagcgtaatgaagcgaaccgggggaactgaaacatctaagtaccccgaggaaaagaaatcaaccgagattcccccagtagcggcgagcgaacggggagcagcccagaacctgaatcagtttgtgtgttagtggaagcgtctggaaagtcgcagggtacagggtgatactcccgtacactaaaatgcacatactgtgagttcgaagagtagggcgggacacgtggtatcct…
>gambiae_Testescontig_2713
cgctgcaataaataagtttaaataaatcagacgaatcgtgttggtgacactcatgtaatgcttgttgttattattacatctagctgagtgacagaaagtttagggtttagacaaccaaccgcgaccagcagtttaatcctcttcctcctcttcggcagcgccgccgccaccctggcccttcttcaggttcttcctcttgacgcgacctggacggccaccaccgaagggcgacttcagcgagaagtcgatgtgcttctgcgaatccaaacggacgatgaacgaaggaacgttcacgacctgcttgcggacacgaatgtgacgctggcggatcagaacgcgagcgtgatggtacgacttggccaatcccagcttgaacacctgggtctgcagacggcgctc…
>gambiae_Testescontig_2791
ctcattccgcgtttgctgtttttaataagttggtgagttgtttttacgtgcgaaacaattctattcaagtaaaattagactttgtgtaataaatttcaaccctcccgcagcatagctagtgcccgtacaagatgtatccgatgggaggtaactcgatggccggtccgttctggagcaatggccccgctccgggcgcgttctacaacttccccggcagcacggtcgctggcggtgcgatgcaggcgcgatcggacactcccggcgattttggcacacagcggtcctactaccccgtcaccaccggcacctccgtcgtcgggctgatgttcaaggatggtgtgatcattgcggccgataagctgatctcgtacgggtcgcttgcccggttccacgacgtcg…
>gambiae_Testescontig_2852
gctttcgtaaagtgacgtgtaagtcaccccagtataaggcgccgtgaaggaacagcccgatgctgggacggtggccaaatccgatcctctgcctcctcgtggcgccactggatgttggcctctggtgttgtcagactcaccagcggcctaaccaaagaggacggtcagtgggacaccaagcgtttgctcaacgaagctacacgtacatttgatgctatgggggttgaagggaaataaatatgtatttattgtattttagtgtaagattgaggccatgtaaaaatacacgtatagcattggaataaattgaaatgtacaaatgcctatataaaacgagttaattttcgagtttgcaatgattgcgattttccactctttctcgccggacagcatcaactt…
>gambiae_Testescontig_2906
cccccagtcgtcttcgtcgttcgtcaagcacgagcaagtgtacacggttcaatcatgcaccggatttttttttttactggcgcgataagacaagcgcagacagaccccagagatctgcttagtggactgcctcatttttggaccgcggcaatatacacannnnnnnnnngtacatcagcacatttgcttcacgcctccttctggcactctgcggctcgttaggggcgaatatgggacgtcccaccaaactgttacactctaatcttgttgtgcccgttgacgtcgagacgcacgaaaagtggcgcgcaaccaaaatttcgacgtgatgcgcattcaaaaatcgactgcccttcacgtgttgggcacgtttcttcacctcccccatgtaaatgtccctcg…
>gambiae_Testescontig_2949
ttataatagctacgtggagtcaacagcagcatgtggattttcaaacgtggaaaatttagctagactggaagagtgtttgtttggcgcagcacgggatgtggttgaaggctggttggattcaccttcatccgtgccgttagtaattaaaaccctccagcgtctgtttggcaaaccatccctcgtggtaacggatatggtgcagaaaatccgacaagtgcatccacctagacccgaacgcttggacgacttaattacatttgggttggctgttcaacacttatgcagccagcttagttccgatgaccgaaagcactacttagctaatcacgagttgctggaagagcttgtcgataagctaccagcgtcaaggcagttggattgggccacatacaaacgagc…
>gambiae_Testescontig_3026
attattcagcacaaaaaagcacgaaaaatcccccgacaaccggcagcggcacagttccttctgccatgtccgggttaacctgtcttcctgtctgtttctgttgagtgattcgaacattctcttcacttcgttggctgtgtgtttttttgtgaagcgtatcaaaacaaaaaagtcaattctacgcgttcaacagcgcggtgtgccatcggacatcaatcaccaccaccacgcaaaccacaatgtcgtccgagttacagcacgaaaatcatctcatccagctgcgtgcaaaactgaacgagcgtaaaattaagctatgggaggtgccatacatgcaggtggaaggtgatgagcagcggcacagcaacggcgtagagatgctccggctggccgaacagttcg…
>gambiae_Testescontig_3052
ctgaaatctgtaccccgcttatcagtgtatggtgttgcatggtcattgaatgatgtatgctgcaatctgcaatcgtattcgcagtttcctgtagcaacagtcaaggctgcatactgaatgttccttctctttcaagtttacagagttttcatagccaattcgatattgtttcgtcgtgaatagttttcgaataaagtttccttttctttctttgatttttgctgctaatatttaccgaagccgttgtaataaattgctgatgaaaagagggaaaaagccttttcgccctctatttatcaatttaagatcgatagagatgtgtacataaataatcgaccgtgcgcggatgtgatccgatccgcagttcaaatctgcaagattcgcgtagctgctagaaca…
>gambiae_Testescontig_3076
ccctcgtaaagaccggcattccagtagttttcccaatttttccacacaaacttgcagttgaagcctttgccacacttttgcatacattccgcccgaacaaaaatctaaaaaaaatcgtccttttcatcaaaacgtttagtttatttctctgcgctccgctacagctgacattgcggagtacgtcaagccgctgataatttgtttaccttcgtcgctgccagaagaattattacacaacccacaaagggcccgtgtttttcgtcggtgtgcatcgtcgctgcagtttaaaggccgcacggtatttcacttgcatcgcatcttacaccgcctgcaaagcgcacctaccaggatgccggaagccaacctgccgatcgtgaacacgctgcgcctgcggccact…
>gambiae_Testescontig_3190
ggtacgtgaaacgttccacatagacacaatttatttataaaacaatcagcatttgtatgcctcctaatatgttatatcttttaatcgttgttgctttatttattatttacgtttcttagcgcgtaacacctagctgatatttagatattcgattttttgttcgattattgtttttttcataacatgcttttacaaaacattgcttgcacatcaaacattcaaagcacatacatacgtaatactagtttatgcaatgtttcacatttttttaaatctgttaaactttttaaacacatttaaaatcatctaccctttgttattctgttttattatgatgaaaacacgtaaaatcgtttttcacttagctttcctgaaaaactgacaaccattcgtggaata…
>gambiae_Testescontig_3195
gacaaagttgcctttggtattatgatattccgtttgtctttccgcttggctcagaaagacgcttaaaaatcgatgtaggcttgtcgtgaaacggaatgtccaaaatttgcattacctgagccaaacggaagcaaaaataactcaagcgactttccgtcatttgattgctacggaaattactaacaccagtagaaaatcgtataaaatggaaaatgctgaaggacgtactactagagtacaatatgaaaaaatggttgatatgatggaaactgctccagacatcgccagagcattgtttacaggcgatcaaatccgattctagactgacttggcggaatatctaaatgcactagggccgccaatcagaccctctgccacatggaaacgtgtttggtttga…
>gambiae_Testescontig_3239
gtaatgcgcgcgagtgcgaaatgcgcaacaaaaaaacaaagatatatatgatataaacaaataaattcttaccgaagtggcaaggcgcatggaatgatatgaaaaccgctcgcgtttcgtattgcgttaatttaaacaaaaaagaaaatccgaaattgttcctctgcggcgcaccagcccactgttcaacgtgcaaaaatttgaatttcccatacgtacgcagccagtgcggagttgaccggtcgcgctgctggctgcacggctgcatgctctcctggtacttcagcttgagaacaagccgaaattgtaggtttcgccgtgacccgaccggtatgggaaaatttgaatcggaaagtgttttcttcccatcttcccatcttcccattttccgcgctgttc…
>gambiae_Testescontig_3258
tgtaatagaaactcttttgcaaagggttcttgtttttggttcatggttcatgggaccaatccctttaatagatttatcaatagatttccatctgaattttgaactttttttcaaaactttaccgagaaaacagattgaannnnnnnnnnnnnnnnnnnnnnnnnnnnnnnnnnnnnnnnatcgcagattactttaaacaattaaataatgagatttttcaacccatcgcaactcaaaagtaatgaatttctaaaccaagcttaacaaacatttgcttcgaatggctttggcttggggaaccctccgtcgtccattgtaccgtccgtggcgttcggtttactttctccccagcccagcgacgacccaggttcaacgacaacgaagggctgcattaagggt…
>gambiae_Testescontig_3328
tacaattttaatgtagttattttatttttatcaaatctgacgaaatcatcatcgtatgtgtggaagcacactcattgtcgtatcaagctcgccaggtttcagtggacaggccatgttaaacgcatggaaacgaacgacccaggtgttgtgcggaaggtggtggggagtggatttcatcacttggttttgaaacaaatacactttaattttttattttttttgggggtagtgggggatgttggttgggatccctcatatatgggccccttgtagtctttgagtcccttcgtccgtggagcctctatcgttcacggaggcccgggatgagactactgtacacaccatatatgctggacttgatatccacgggacctcccgcggccactcagtccgcttacc…
>gambiae_Testescontig_3334
gtgtagccgcggtctggtcgaaaataaaaataaagagaaaccaaatggcagataaagcttgagtacgtattgctggcggagataatgtaaaataacactacagctttagttcgctagttcgatgcgttgatacatttcccactccccactgtcttccgcatggctgtgggagaacaacaatagcaacaagagtcagctagccagtcagtgtttcgctccatgaagatgtagcgtgcggatgaagagtttattcacatgcaacgcattccatggtaggcagttgcattcgcgttacataagttttgtgcgagatgtgaatcaagtgaaaaacactcccttattagaggtgctgggcgagaaagtgtgctgtaactgcattggcagtacaagaaacgcgtt…
>gambiae_Testescontig_3377
aattattttaaattatgttgtgtgttgtttttctttttcggtactctgttttatttaatcataaaagatttgttttgcatcagctggcgcgctactgtttttgttttgtttttgtttactactggctactgatgctgctgcttatgttcctcctcctcttcttctgcactcctccgagggagttttttcttttaatcataccttttttttccatttctgttctgtcgtcgtgtatctttctttaatttctacacacttttccgacgaccaaacacaacgctacggctaaacacacgcttcgctactacactatgccgccggtacacactcacacacaccacgacgccccatactaccgtggtgtggggcaccatcatcacatctctcttctccctttgc…
>gambiae_Testescontig_3384
gttgtgttctcttggtacaggggaaagcgcgggggtacggtatggattttagctcggtgtgtgtgttttttttttatcatttttgttgcttaccctagcaacattccgatgcctgccatgcctactactcctagccttctcggggaggtgggnnnnnnnnnnnnnnnnnnnnnnnnnnnnnnnnnnnnnnnnnnnnnnnnnnnnnnnnnnnnnnnnnnnnnnnnnnnnnnnnnnnnnnnnnnnnnnnnnnnnaaatggcgatttcttctttcgcgagcgatcaacgggagtaggcttcacttcgtttcgtcgaggtctcgccgcacatttaataatcaatcacgaaccgaaaactaacagcaccaccaccgcgacccggcgccgatttcgagaggattt…
>gambiae_Testescontig_3494
gcgcagcaaatcgtaccgctgccgatcgccgtactcgagccgattggcaatgtgtgtgaagaagctgatgcgcagctctgggccaagcgcgtaccgttcactctccacccggtaccgatcgaatggaccaatgcggccgttcgcttcaaacccgctcacccaatgctcgaagataatgctttcccgcgggagtcctgcctcatcggccagggcgattgctgcctcgtggtgcttcttcgcgacgagctgctcacacagcgactcgtacagggcgagctgtttctcctttccgccccccgaacagcactcgtacagggtgaggaaatcgatcgtcacctcgcagtgccgtacgatttcgcacatctttaacatccgttcgaaatccatcccagccaccag…
>gambiae_Testescontig_3517
gttcaagtaccaaccaccaataccagttggtggtactcttggaacgcatcacatgaagtctaccactactgtctgttaaccggagccagtttgcaatttcctttcgtatgcttgcgcgtccattgtggaatacggcaaaacatgattcgaaaaggaggtagagtttttttggcagacatttttgtcgacgttccgaagactgctctgtgggctgtggctcatcaccatttcgagatgtcgctcctctcgttgcttctcttccgataagaaaagacgtagcagtgaacaagaggctgggtcttggtgtaatttcttgcggctagatccggaagcgtcagtttgtagttcttgttaatgctttgcacaaagggctcatagtctgtatcgaaggtgaccatc…
>gambiae_Testescontig_3569
cgattcgatcgttcgattgagcggatggctgtttttgatctagtaatctacataaatttaattatttcttaaccgccagcgacacgcaatttggtttaacattcattcggttccatcgttcaatctttagctgtgtcgtcggcgtgtgctacgacaagtatcaataccaggaccgatttgagttcagtatcagttcaaggactgctatgggttcgtgatcagttccgggaccatatcgggttcattatggcgtatatttcagagtaaagggggatccaataaatttagctgcgttgtagctctcttcggctagtccaccagtgtccacaaaaccacaatcgtgcaacgcacggaattcaacaaaaagtatgtaaaatttcccattagcgagttgtttcg…
>gambiae_Testescontig_3620
acctattataatctggcatgatgtattgcaatacacagcgaataatcactcctgagccgcgtgtgaacacgtttcccgctcattcttcctttctgaatataacttccatctctgattacacactgcatctcaagtagaagcgtaaaaatgtttttattcattatcagtaaaacgaaaaagtagcaataaaagcatcgaaaagattgtttcacatttgacttttacaacaanngcatcgaaaagattgtttcacatttaacttttacaacaacaaaaaaacctgggtgcgttccataccacagaacaaccaaatggttgatctttaaattagaagcaaaaacacatacacacatacacacatacatataggatcttctggccgttcgtgtcgtgtggcgt…
>gambiae_Testescontig_3640
tgatgacatgcatgtttctctgttaagattggtaggtcctttattaagttcaatttttgatttgtttttatacagaaagatattgaatttttttaatagatcacgaccaataatcataggccaggcaatactatcgctagggaggatgataaatgtatgtactgcctcatcctttcgtagatttattttgcaagacacctctccacagacaacaagcatctggtttccgagaccctgatatcttgatgtcagaggtggtttaaccaaagtttttggaactatagaagagtcgataaagctcactgggcttcctgttcaaattcgtctaaagttgtaccctgatcttcattaccctgatctttataatgcgcggcagccgatgggatgattattttaatt…
>gambiae_Testescontig_3661
ggaaaagaggtaactagcctggtaggccaatactgaaattagtttggtgaaatagagttggaccgttgacgctcctgaaacccttttgcccgggacgttctgttccgtggcagcagacggttatcaagcgctccagaacgaccgaaaccttcgcggtcggcttggccgtcgggcccggaacagtttatttacaagtgtatacaatagttcatgctttcgggttggacaatacccaacatctgtcaaatgacagttcgacccaactaacctacaatgacagttcgcttcaaccaacactcctcctcgaactggctttcctaaatcgtaaccagtcctatttcttgacgcaatttacttagtctaatacgcgcaagcggcttcgtcaacaaatctgctaac…
>gambiae_Testescontig_3712
atacaaaacgcacaattttgtaccgctttgaatggtaatgtaaatcttctagtttcgttcgtttatttcaaagatagttgcagataaaagtgattgcatctagttaatttgataaatatacaaccattgtgtgttactctaatagaaaactctactgcgatcgttgtatcttactgagagcagccttagtagaggaaagtgggctgagtagtgacaaatcggaaaccaaactcagcgacaccaacccgagtagtagcaacgatgaagtattatgtctttcctatgttggcttttagtcttatcagtcagtatgactgagctactgctattctctatcatgtatatatattaacataatttcctcctacacgatatacgtttagaaagcttaacgaataa…
>gambiae_Testescontig_3729
ctctcatataaaatacacggagcgctctctcggtttccgaggcttcttttctttcaatgtgtgagtgaaatgtcgaggctctgcaatggtgtgtgtgtcaactctgcctttattcgaagctgtcaaatgagatgtttacattttcataccggcaaaatttcacaaacgcgtaggagtgattttaaactttaaatactgtctttcgtagttattttggtgctatatatcagtgggtcagtttgttataccctactgctgccatagtgtcgtcggaaacatctcaaaatctggactcgagcatcagcagcctggagtctatggtagatatgttaccagatttcgatagcaataatgatacgatcccaaaaaaccaggaacacattgcaaacaagcacactt…
>gambiae_Testescontig_3737
aaaacagaagttttcgcagtttttgattttgaaattatttggaagggaaacgacaaaaaaaaggttcttctgaagattacgcaaaaaaagtccgtttagcgtaatcatcgcaaaccgcaacgcacgctgatgataagccacgaaacccacgaaaaggtcactcagaacaaacgagcaccgcaggcaaaaagacgagcattaaaaagcatgttccatgctccaatgcttcttgcaattttcttctttgcggtccagtttcttcccaccgcgaagggcataataaaccccagaaactccaaaaacaaaaccggttccatgccgtacggagaacgaagtaggcacggacagaaccttctccaacgcgataaagcaagcacagaatccggagcgcgcgacgca…
>gambiae_Testescontig_3766
cttaaaattggtttttatttgtgtttcagattattggtggtacattgcggattgttaaataacaatgtgtgtttttaatttatcatagcttaataaagaaaatgttcattgtgttactatgttnngttaaacatacatgtggtgaacctagtatattagcctagtagtgtaatattattatcagtaaaatgtgttttacgccggcatttcttaaaccgctcgactgtttcgcattcgcttccgttatgttttttgctcgctatgctttgcgtataattaagactaatgtgtattattataactatcggctcatgacgagtcttcgtattaaatgtgattctttaactaggaatgggtctgggcaaatgaagtgcgtttgacaacatggtaacatttagt…
>gambiae_Testescontig_3784
gaaaagttgtttgcatcgaagcagcagtgaacagagcttactttgacagaagtgttcgcctcactggtaaatgacagtactttcgtgtgggacacttttgtaacgccagtgtcacgtcggtttgtcggtgttttaacgtctctccaatattctctagcgtatactcttgtgattacatactgaatatggaattagcagaaaatcccccataatacactggctaagctcgtggtgaaccgggtggacctaacatacgaaaatcccattattgaattacccaccgtactacccctgttccgctgggcatgaaccttccttctcctggtggcaaatatgcgccgaacctaaacccaaccgccacacagtcagcagcaacatcatggaaaaggaaaatctttc…
>gambiae_Testescontig_3785
cacagccgggacggactctactgttgtttacttcaaaaacgtcgaaaagtcaaaacccctcacaactacttacaaacgacgtcgccagcgaaggaaacttgcaccgatttggaattggaagcgctagcgagctcacaaaaaccggtatttggcctgcaaatggagtattttaacgtctctccaatattctctagcgtatactcttgtgattacatactgaatatggaattagccgaaaatcccccaaaatacactggctaagctcgtggtgaaccgggtggacctaacatacgaatatcccattattgaattacccaccgtactacccctgttccgttgggcatgaaccttccttctcccggtggcaaatatgcgccgaacctaaacccgaccgctaca…
>gambiae_Testescontig_3794
gcaggttacatatttgtgctattttgatttctaacgcacggctacgcacgtctcttattatgaacacagttatcaagttgtacgactttaataacatgtcctttataggttcgattccatacttgccggaggtgcatacaaagcaatgagggaaaaagtgaaatatgtattatatgtggcttctaacatttactaatatcggtttactacgattcctcacgattccggttgatatcggtcgatttcgaacgattccaacgattccagatgattccggtcgattccgggcgataccgcacgattttgacgattccggacgattccagacgattccaatgactccacgcgattccagacgattctagacgattccggatgatccatggcgattcctacgat…
>gambiae_Testescontig_3825
cggcgtcgatgagtctgggccatccacgggccttcggcagccgcgcatagatccggcgctccgtggcgagcaggagccggtccacctctttgctggccattttcatcaccaccggctgcttggagcgggcatggctgcccaccaacaccgtgccgcagccaccagcatcgaattcgccttcaatccgataggtggagagattcaccaccatcaaggactccggcgaactagaattgggcgcacgtccttctctaatcgacatgttcgattctctttggccacctgcgaaatgtaactggaagcaacagcagaatcaatttttcgcaaaaacactcgaaaaaaccgttaaaagtgagagcgagcgaaaacacgtcaccttgcgtttactcgtagtgagga…
>gambiae_Testescontig_3844
catcctttttgcttgctcagcactaaccaaacaaaaaagagtatgtgtctgtgtgtgtgtgattgtgtattgggctgcaggagaaagaaaaggtaaagcgagagcaattagtgagtaagaagaatcgcttgcgagcattgtatatattgtgcacggtctcgcgcttttgtttgccccctttcaacgatcctttgtcctgcctgggcgagatggtggacaaactggagcatgccacatcgcgcgtgtgtgggttgcaggtcattttgttatatattttttcttctcttgtcttgcacacacacacgcgaaaagctgctgttgctgctgcaacggtttatcctgcggctaatccgctctcctgacttttttttgttcgctccattcagcacggctctactg…
>gambiae_Testescontig_3871
ggggcgtcttccgtttgcaaacgggtcaattttgattgggagggaggctgttttttttttgctctcggttcttggctggtgtaggcgcgtaccgacgtgcagcgaaaaggttcctccgaattggacacggtactcggtaccgcggctcatcgctacacgctcccggaattgcaccacgcgtaaatgatggcagtaaaattattcctttgcatttttcacgatcggtgtgttacttgcgtcggtgcgttggtggcggcggcgttggtggtggcataaagcattcacccaggcagacgccgcgcggatgtgtgttcggatcgtgctcgaggaagattgaattttgggattgaatggagcaaacatttcgctcggaggaggagattcgtcgaaaacggagca…
>gambiae_Testescontig_3881
taatatgctccgctacagaggtgttaaacaggccctagatgccgtttcccgactggatgcatttcccaaagtaaaggaagaattcgtgcaaccgacccgtgtcggtggaacattatccctcatcagccgactggtgattgtgtttctaatctaccacgaagtaacatactacttggactcgcgattggtatttacattcgttcccgatacggatctgcagtcgaagctgaaggtacacattgacctaacggttgcaatgccatgcaaatcgataggagccgatattttagattcaaccaaccaaaacgttttctcgtttggtatactgcaagaggaagacacctggttcgagctgtgtcccagtcagcgcgtgcacttcgactacatgcagcatcacaa…
>gambiae_Testescontig_3950
tattatcaatttaaattgatttgcacaaatttcttttcaatgtaaatgaaatactttactaattaagctttaaattgtcattctagatacactttccagtacatctactatgttacgacttatctcattttaaaaatgagagcgacgggcgatgtgtgcatgttttagagctataatcatataaataatctattttatattactattaaatccaccttcaaatttttatttcaaaaaattatccgtataaatatatttattgtaatccatttctacttaaccataaactgcaccttgacctgacatattatttaatgaaatatcaagaaaattattaatcttataatatattctgatgacggcgatatacaaattgaaaacaaaattaagtgaggtcca…
>gambiae_Testescontig_4086
ttatatgtatcacgaccttttattaagatatgttctagtgtccctctatctctctaacacaaacccccagctagataagcttagttgagataagaatcgcgataaaagatgaattagatatcaggtacagtggctttagagttgaaatccgtccttggcaccagcacgattacgcaaaggattgtttggcaagcgtagcagtcgtatcaagagggctagggttgtcagatggagtatggttcaccgtaagcttgatgcttttcatgatttaatatcgccattccctgccannnnnnnnnnnnnnnnnnnnnnnnnnnnnnnnnnnnnnnnnnnnnnnnnnnnnnnnnnnncatagcgaacgcgagaaaaatgtagagagagattttctggaagagagaa…
>gambiae_Testescontig_4126
gtgagcactacgcgggttgtatcttttaggtaaggaggtgatccaaccgcaggttcccctacggttaccttgttacgacttcaccccagtcatgaatcacaaagtggtaagcgccctcccgaaggttaagctacctacttcttttgcaacccactcccatggtgtgacgggcggtgtgtacaaggcccgggaacgtattcaccgtagcattctgatctacgattactagcgattccgacttcatggagtcgagttgcagactccaatccggactacgacgcactttatgaggtccgcttgctctcgcgaggtcgcttctctttgtatgcgccattgtagcacgtgtgtagccctactcgtaagggccatgatgacttgacgtcatccccaccttcctcc…
>gambiae_Testescontig_4210
cgtgcgtcaataatatattccccatgcgcgttcgctcattgtagccactctataaacactccttcaatttaaaacgtcatcaaaacaaacacatctgacggccaacacatcccacacgcacacgcgtttgtctagctcaaacaataaattcatttgcctgctgccgtgtgtgctggtggtgtaaaatccttcctcgaaacgtgaactccttccagcgcttcggtgtgtgaattcttgacaggcatactaatgcgcgattgtttcgtaagcttcacaccgaccaaccaccgaacactcgaaagttcccaccgggttgcgtacgtgaagccaaacatacatctcatacatatttgaaaacggacgggcggaatggaatagattgcggcctggatcttcccc…
>gambiae_Testescontig_4248
tgcaattttaatagcattacaaatttatttaatatatttttaatctacccggccagtgggttcgcatgtatcgtaacactgttaattttcttttctaccacaggccggtaggttttgggattcacagtgagtttctccagctcatccaaggcttcgaatccatctattacttggccaaacaacgtatacttgaggtccaaggcaggctgtgcggcataggtaaaaaagaattggcttccatttgtgtttggtccactgttcgccatcgacaccatcccccgttcgttatgtttcagattttctttaaactcatcctcgaactttcgtttccaaattgactggccacccttgcctgtccccgtggggtcacccgtttgaacgatgaatcctttgatattt…
>gambiae_Testescontig_4388
gttgatacgatggtttaatttacttaggataattgaatagcagattaaactattggtgtttagtctgaatgaattgagttattcatccaatgttattccgttcataatcaagagattgtgcagcatgcagcaaacgttgacaattttaatacattttttgggtgtataatgaagctgtcgttcggcatgaatgcaacgaaatctgttttttagcgctccgattgttctttcaataatactccgtgcatttgcatgctgtgtgttaaacaacgcttctgagcttccggatgcagaatttctatttggttttatcagccaaggttttgctggatatgctgaatctcctaagatctttatacgttctccagagttccacttattgtctaagtacgaagaaat…
>gambiae_Testescontig_4430
ggcccaatcagcatctgaatatccagttatttgttcgttaccttttctgtaatatttgagtttcatcgatgccgttcctcttagatatcgcataagatgttttacagcttgccagtgacgcgatccaggattattgttgtatcggctcagctgattaactgcaaacaggatatctggtctggtgcattgagctaggtacatcaggcaacctacagcctcttgaaaaggcaccgctgnnctgacatctcttccttttcttcttctgtctgtggcgacatttccttagttagctttatggaagagttcataggagtagcaacagctttgcagtcttgcattttgaaccgggataggatagtttctatgtaggcttcctggtcaagtgcaattccgtcattt…
>gambiae_Testescontig_4453
agcgtatgtgaggccgttgtttgttacgctcgttgtgttggctgcggttctcgggtcgaacaaaatgcggacaagacaattggttatagacaatcgatcctagcacttgccgcaggtgcgtaatccatagaacagtatttcttcttggtcgcgatcgtccgatgttctccgcttgttcagcggatcaatggttaattcaagcggtgaggtgagccttgcgtgtcactatggtgcacgtaactatatattgacaacatctaggagtattattaagggccatggttccgttatagttaaaaccacgcaacaagcataaggaaacaattgatagcctatttgtttttctttcgtttggcaatagggtgtagtagccacatttggaatatgtaatgtaatcat…
>gambiae_Testescontig_4559
ctctgcttattaaaaatgttaatcgaaattaatttccattttaagagtttttaaactacgatagcttttgtccgcgaaccacagtgtaatgatttaccaaaataagactttttggtacttataatgtaacaattagcatgaataatcagtacagttaaattttttattcaactatctaaaacaaacggtcgcattgatgatagaagtacaataaaaatgttgcttgggaatattatacagggttactatagaactcaagactgcgggacacttttatgaatctgcgggaatcaatcgcaagactgcggaacgatacttgaaaacgttgacgataccgggatctgcgaatttgtatcgcaagactgcggcacattatcgattagtttcatgacagtgtcc…
>gambiae_Testescontig_4567
agtctgtgacataccatctcccatggttccaaatgcgagatgatgtatagaaacataaaacccgcttaagctggagcttgtagcatatttgtattgaaatacaaaaaattgaaaggctcttaagcgctacaactttaacaaatttcagttttaattttctctaaacactgctacaattattttctgttattatcataattgtaatgataatatcttgtcaatttcatcatcgagccgatcgccgaatgtgagccgcctagtttacatcgatactgtcttgaatcgccattttgaagtgtgccattcatcgttcttgttgcgtacatttggaagaggaaattcgttaaaaatattcgtttaatatatcagtatatcaaattctacgaatattgtttttcc…
>gambiae_Testescontig_4568
attaggaaaaaaaacttcaaatatatttgtgttttttggtagcatttatcaaatacgattttcctttataacattgacaaaatgatattttcataactttcgtcacaacaatttacgcaatcacaaaatattatataaataaacactatgtacaaaacattttgatactcatactgtacgggccgtacaccagcagcaccgtnngcagcaccgtgcacccctaccgagagcacctacttgatcaacctttttacacactctcttttctgccgtgcaatgcacttgcctcacacaaatgtgggaatttgtaagctatgatccccctacctatatatgtcacctatgtacccaccacaaatgcttcaaacatcatattcgctctgtattgtacttgactcg…
>gambiae_Testescontig_4745
gagtggcggcgttcaatcaaacctgaagctattctctaccagaagcgcccggctggacggaagcccctcaggatcgaaagccacaataccaccagggtaaaacacgcagaaaaacgaacttgctgttacgacgtctgcccttcaaacgggggaaggagtgcattaagaacggcagcagtagcagcagcagcagcagcaaaaaacaccctgcctgagttcatcgtctcggcagatcgatcagaagatagcgaacaaaagggaatggagcgtttaaggcaaaaggagtgagtgaacgaagaacaaaaaaaaatcacaaactatcagaattcccagtagcaaattatcgtataattgagcgtggtaaagagttatgaaaaaaagggtaacacacacaaaaaa…
>gambiae_Testescontig_4781
tcttatttgaataatgaaattcaattttgtgtgttttattgatatgtttataataaacatctattttttctcatacatctcagcagacgtacttgaagaatcaacaacatcatttgcaggaattaattattgtttagtttgtttactaattggtataaccttgagacgcttaaaatttaaggcattgccagctacatttagatctgatgctatcgtcggttgagatagaactatacgctgcgattgcaccttttgcgatcctccatcggcgttattacttatttcagtacttgaagattgtattttgacaaatgatttatcttccatactcatcgcacctaatggtttgttattagcagctacatgtggcgtgaaaagaatggcgcttccagcagagcc…
>gambiae_Testescontig_4874
ccttccttcaacttcagacgagcgatctggttccttaagaccatttgccttcccgaggatttcttggcgaatgtattctctagtgcttcccacatttccttcgtagtggatttttctcgaatacatcccaagtattcgtcagaaataaagctcaccagtagagacattgccttcgcgtccatttcctcaaacttggtcacttcactggccactgatggaacgtcctttaccactgcgtcccatactttcgacgctttcaaaaacacttcgactcgaaatttccaggtgtcgtagcctgttccggaaaactgcggtattccgtgaaccgccacttctttgtgcttgtcgcccataacctaaagacgtctttactgattgaaggttttattgcaactaacn…
>gambiae_Testescontig_4896
gaagtgaataaaacgtcaaccacttgttacgcaagtgttgagagaacgttagccattctgtgttggtgtaattcggtgctttctggctagagacaaaggtgtcgaactagccgactgtctgcgctgtatctgctcgatggcacgctttcacgccctctcgttcgcgatgaaacagcaggaccccgaggcattcgaacgtatcgtcagccagctcgaggaaacgtactacagtgcagcgctagaatcgtggcacggcccgttcatgcagcggatcgtggacatctgcaaggaagcgctggagattgagtgcacggaaagtcccgaccgatacacggcgaacttcaggcgcgacgccctgacattcctgaacagcccgatctacgacatgatggtggagct…
>gambiae_Testescontig_4911
atgagatgttccagccgcaccttccggtacggctaccttgttacgacttagccctagttactagttttaccctaggcagctccttttacggtcaccgacttcaggtacccccagcttccatggcttgacgggcggtgtgtacaaggcccgggaacgtattcaccgcgccatggctgatgcgcgattactagcgattccagcttcatagagtcgagttgcagactccaatccgaactgagaccggctttcgagatttgcatcctatcactaggtagctgccctctgtaccggccattgtagcacgtgtgtggcccaagacgtaagggccgtgatgatttgacgtcatccccaccttcctctctacttgcgtaggcagtctcactagagtcctcaacttaa…
>gambiae_Testescontig_4962
cagaatggcaccacacatgatggtagatgagtttattatgaaaaagtactgttagaatatttattagccctttcgccttggtttgttgttatactggttttttttagctagtttcttttttttgcagaacctctactgataacggcatatattttcgtaaaaatgctcaaatatggtgctcgtttgggcggtttgaggtagagtgatgttactaaaaaagtgaaacatttattaaacttttcccttacacttaaagaaagaaaagccaaaatcagccaattaaataactgcctgccactcatccactgtttccactggttctttacagcttggacttcagtccacccataagcttttcgagcttcatcgccttctgcagatcaccggagatcttcagct…
>gambiae_Testescontig_5076
aatctatttacttttaaattttaacaacgacctgccagataatactttcttaagcgatgattttcaatttcattttttcataatcttcataatacatttgacatgtacaaatttggcgaatttcagcatgaaataattattcagaaagaaaaaaatgtgaaggccgtgaatgcatccactaaagcgaagtatcaaattaacgacaaagtcattgatataaaaattatcgaacaatttaatcatcctaaaacatacaactgtttacgcatttatttattatcagcaaggaagcattgcaatacaatactttattgaatactaaatgacataatgaaagtaatagaagcttaattcttcgtaaattctgaatattcttaacaagattggatgatcacgttg…
>gambiae_Testescontig_5130
ttttttcttttttttttttttttttcaacaattacaactaaatcgtttttattttgttcaagtatagaaaaaagttattaatctagacattcctgtgcaaatagttattgacttgttatttaattgtagaacggattgtatgtgacccagtgagcacgcttttgatctttttcactttcgtgagatgtaaataaagatttgtatacagcagaggcttttggatccttcgcgacactgtagtcgtctttggatttcttaaataccgggtcctctccgatcttgtcacttattagagcacgcttgttcagaacgatcggctttgctttgctgctgccttctccattcgcccttgccattgatggcagagctttcttatctaccgtgctcgatcctttacca…
>gambiae_Testescontig_5132
accctcgtgcttaatgctcgtcatcagtaccgatatgacgcatgctggatgaatgcaaacgttttttatatcgtaaatatgcatcttcaccagctccactcgatgatggtcggggccagtgtaatcgtcctcgatttgtttcagagcaaatactgatacatggccgtcagatgtgaaaaccaccagttgatcgcggaataagttgatgagcatcaccggactggcacttttcgtaatctcggcaaatcggttatccaacttgttttctttagagtagatgcgtaactcgtcgtggaatccgataagggaataacatcccataattatgaattctttccaccaaagcagaccgcccgttattacaaaatctttctcttgcgtctcattaccaaataattt…
>gambiae_Testescontig_5151
atgattgtaactagttgttatattttattcttgtaggcttttttacagcatttttattctagtatgataatatatttgttataacggtgtcatgagcactaaattatctttttaggaaagaatattgtagtatgtgttagttgtagtttataacggcttcttaactaacgtgtgagttgcctagttattttcatggcatccaaatatagtgaaattagggaacggaatatccgaaacatttgctgagactaaaaaacacgaaccggaatttcgcgcctgctgtacaaccgatgtacaacagagttcaacaaggtgtggaaaagtgacagttgaactgtgattatacatcgattagacatcaggtgcgatttcttgctcttgaattcaggttcgagtatt…
>gambiae_Testescontig_5153
actaagtaaatattttataaaaatttattattttttaatacacacaaacgatccgaaaaatatttgcctcattctttaaaaacaaaataacgtccacgtcaattgagcatgtttcacaacgccactactcgattgtgcacccctggcacagactcgccgtcgcgttcgttggccagcgccaacacttctcgcttagttcgagatcaagtcccgtgcgcgctgcaagcacatttgaacaagtggtcgggtagctttcgcgcgcgatgccccgcggtgccgatcgagtgaaacttccgtgaaacttccagataccagtgacgttggccagccaaattccgtaacaaacatggtggtgtgtactaagctgtgccctgtcacagcatcaacccctgtcgctct…
>gambiae_Testescontig_5187
agttggtacacgtcctcgcttctttattcgggaccgcacgttcactagataaacacaggatacagcacttgttgtttttcacttcatagttcacctacaacgagtccgaaagatttaatgcttatcccagccaaacgacttgccgggtgtcggaagtttcgcagctgatcccttttccgccagtagcttctgcgtggtcaaatcaatcgggggagcaacttcgcgacgagcatcacggatcacatagtggttggcagacagtttatgtgctggtccatcgggtagattcggtggcggttgagttctggctgcaattccatcctcaaagcgaagcgcgttcgtatgttgtcgaccgagcagaaagttgcgcagcttctgcagcatcggcgaaatatcacg…
>gambiae_Testescontig_5254
gttcgaaattccgattaagacaatgtataacaatgtatttatttgacaagacgttttacgcagacgtttaatgtttacactaaatacatttagtgcattaaatatggcgatctccttctttttattcttcttccttttggcgtaacgacatccgcgtttatgtagacctatacaggatttcgagacttatttaactgccacgtagtcgagtagacaatcactttgctacgggggaacgacccatacgaggcttaaacccaggacgagcatggtcttaagtcgtgtgagttgacgactgtatcacgagactgttcctatggcaaacagagtcctaaaatatgttaagatctacgacacatttcagtacagagagctaccttatggctatggctcattaag…
>gambiae_Testescontig_5379
gtgttttcgatattatttatttgaatcgcaaggtgcttggtatataatttctgccctccaatagctagttcattatttctacgaacaattcatcgcatttactgatagttttgattttttttggtttttatgtatttttttgtcgggaaagtttacggctgccatgaatatgagttgcacatacgaagtaatgtctttgtatttcagcatcgtgctactatcatgtgactcgctacgaatcgaccatgcttcgctgttttaatataaatcgcaaaaccctgtaacttatcgtttaattttgcatgtggcttaagaacaactgcacaatttcatgcggcacctgcatttgcttttcttttgacatctcatgcagaaatggtgcaaagatggcaagaaatt…
>gambiae_Testescontig_5384
ttaggcgcttaaccattaattctcatgctattgccttagcattcgcagtgtggatcgctatcctagcgccaattgcttttgcaggggatgcatgttccatccatctatcgtttcgtttggaaagtttaaccgatggcaacatgcggcggcgtgtctgtcgtagcattgtgctactattttgtttaaccatatgttgctgctgctgctgctgctgtttgcccgaagcgaccagcgctcttgcgcctcgccgtttgatatcgctcgccccgaacggatccaacattcggtagtgtttctgtcaccgaacaccgttactctgcaggtagatctctctcagtataacccaattctggctgtcgctgttcacatgcaaccgtagctctttgagtttacctattt…
>gambiae_Testescontig_5388
ttaaaattgtataactatgacaatataatgcaataacagtcgaagcaatctgtcgaagaataaccgctgcgactcgctgcggggcgttcagccgttaatcgctacccatcgctccgatccacgcgggcagtgcggatttttcccactccttctcaaacagcatgtagatcttcatggcggcccgtgcatcctccaccgagcagtgtgaaccgtcttgaatgtcctcgcggagaaaaacatacgcgatgcttttaaggctaggcgtcccgaacgagcccgcctttttcgctattggacggtagcgggatgtgtcccgaatgttgtatttaggatgttttaggttcagcaccatcagatcgtttttcaatgcatgtcctaccagaattttgccatgaatca…
>gambiae_Testescontig_5446
cgaggtattagaatgtatactgtgaagatcctaccagagatggcctgatctaaaataaaaatcctgacttgaggttcagagcaaagatgtgttttgtactgttataatacttttttcttatttgtgtatgtgattctcagnnttctaattgaaatatttataaaataatgttgtaggtctatgttcaaaaactaaaagttataatctatattatattttttactttgtatttatgtgaggtgtaagaaaattatcgccttcgtatttcatcaaacggaaaaggaacatcttcatgcactacatgcactattcatgggcagttaaagatttgttgttttatgatatgaggcaatttcacaactttttactgaatatatctgacgcacaggtatcgacaca…
>gambiae_Testescontig_5493
cacagctgagtttgcgctcgttttttttttgtttccccgcctggtcatttatttttggttatattttgaagaccacacgactatgtacatgccgccccagcatcagcattcatcgcactttatggaaacaaaagtgggcagagttatttaaaagtatcgctaaaacagttattagcgctcgaagctaacnnnnnnnnnnnnnnnnnnctcgaagctaacaaatcccccaggaaacattcgctcggtgtcgagcacaagacacagaacaacaggaacaacaagtacctctcatcgcaaagggtgtgcgatatatgcttgttatatacacatcatgttcatatgttgagcgtagtttaaaaaccaaaaactgcttaaccatgtttgtgcaattgccttttt…
>gambiae_Testescontig_5586
acaaacggcggtagcgatagggcaagtggcagcaggagtagcaaggaagggcaggaacggctgcaagagaacgagcggccggtggtggtgttgcaaacggcgcgcaagggtcgccgggaacgacggcagccccgcaagccgaagaaggtggtcgtggtggtgcgggaagagtgccggtgcgctcgcattacccgctttattgcctggctgatcgatttcctgctcgacatcggcaatgtgatgcgcaactttacgctgtaccggttttttgtcggcgtgctgaatgggttctaccggctggtcgatttcttcgggcgcgatcgcacacccgcggtcgcctcggcctcctcctccaccgcctcggcggtgggtagtggcagcgagagcggcctgggaagc…
>gambiae_Testescontig_5647
atccgaataatgcacttgtgtttgaaccggcatcacattcacagtcactgtcacacggccgcacacacacacacaaacacaacaccgctggattgagattgttttgattgatttctttttgtttttccgtgtaatgtgtaatgtattatgtgcatctgcgacagtcagtgtggcacaaccttgcgacagtcaggcggcaggtgacggtgtgtctgcggagggttgtttcagcgaaaaaggttctctgcacagtaaaacacagggtaaaacacgacgcgacgggggagaacctctcttctagtcgcaccatttgctggacacggatatggtgatggatgctgtcgatatggcaacggaaggttcgaattgcagcgggatcgtcaagctgggaagaaggca…
>gambiae_Testescontig_5683
cgaccgcttgaagtgccattgaaacaacagaaatgcattgatttagaaggaggtcaccagcagattgataatgataaatttaattcaggtctacgtagtgtttgtccagcgtaaatatttaaaaagctagatggacgaatacttttagcgcgcccanntattttacttgcccactgctgctattcatgcgagtagagaatgttgtttgttgtttccttagcaaacaagccacagggcctgccaccgggctaaacgtgttaaacaaagaattccgcaagaccggaattgataagcatggacaaaaaagctttagcagggagggggaaaaaagaaacaacaaggaaggcgagcaaaaatgacttaatatacagtcagaattcatcagttgaacgctcgaaa…
>gambiae_Testescontig_5700
cccaattgcatggctaatgactcatggtgtgtcccagtcgggagcccaaaagtgtgtgtgtgtgtatgtgtgtctgtgtgtgttgtgaacttgattgcaacaggaaagcggaatacgatccgacggtggtgccccaacggttcttagcagcatccatcctctcatacgtacgctagggtgtgtttatgtgtgtgtgttatttttcttctttgatatattacagcacaatatatacgataatcccgcgtgttggcccgagaggcccgagaacgacgacatctcggcagccttccggaacgggtagaaagttaaaaatgaaaattcttgttgtacctcttgccagggggggtgccagggccggtggcggccacttttaaaaactgttcgcttgaaatttga…
>gambiae_Testescontig_5713
ctctctctctctctctctctctctctcactctctctctcacactcttttcccggctcccaccacacgcgctctcgagcgactcactttctccatggtcgactgcgattggtttttatgttttccagcttccccgggtcgcgatttgggcacacgcggccgcttcttgagatgaccgtgaaaactgtactccagctaaatagggtcagtttgtttgagtggacacgcgcgtcacgcgtacgcgtgcgattggattttcggtctgtctatttgtctgtctgtcggtgtctgcgagtctttcatttgagaaagactgtttcactgtgctttctggaagaacagctttaacagcttaatgactggcgcttcgaacattagtgacattccgaacgcgatcagaa…
>gambiae_Testescontig_5751
tcatacacttttagttcctttattatccattacagtatctcagatgaaagttttattgtgtttaatccaacgtaagcacagctattacaattggtagttttcgacccttgttacacatatttgctcgtccttccatctttgctcgtctaattacattgcagacctgctacgaagtggttcgctatcttcgttcgtgtctaggaaaccaataacgcaagaactcattcagaaagcttgcgatttgaactgttacggtaccccattttacaacatttaaaatgcctctccattcttccaacggagcaacatagcatcaagcctattgcatccaaaaagggatctgtttcttcctgccttcgtacacgcgtgtcgaagtggccctaaaatttgctttcaaaa…
>gambiae_Testescontig_5759
gaattttcttcacgaattgcattaagtaaggaaaatattacataaatgaactaaattcaatcaaaaaatcattattaatcacgttttacagccaaaatatacttgatattcgaaaatccgaactacgcgaatgtctcctgaacgcattattcgcgtaattcggggaaagactgtatacgaatcttattcgctctctaaattgtcgtgtcatttctttaaactcaaactggcttacacgtgcattgaaatcgcgcgtcattaccgtaatgggttcattcgatccgtattgcgtatttctgaaattagctttttctttattcctaattttgacagcataattctctttctatttgctatagaattcgttctgcgttttcatcattaaatctagttctcacg…
>gambiae_Testescontig_5872
cattatcgcctcgcatcgtcgttgtcgtgaaaggcgcgggaagctgtattttttctattttgggcagggaatcagcgaagaaatgagtggcaaatcgtgtgcactcttccgagcaggcacgggcggtacggactctcatttccatggtttcctacggtgatgtttgtgtgttctatgccacggtttttggtggtagtgacttttgtgcttccttttttgtagctatcccttttccaatctcccacagttgcagtactaaagcggttttcaaatatgttttacaaaaatgatacaaatcctatttgcctagcaaacagtcttcttcttctatttcgtataacacgtccttcgcgaacatgcctggcttatacaggctttcgagacataattcattaccac…
>gambiae_Testescontig_5904
tatctcaaacccacatatacttctaatacgtttaatttattttcaagtacacggtacattaaaattccatcatttacacgtcctgtagtctctcttaactgtaaaagacggcacacgggccccagggctggaacaatgcatgagcgaggaagggaaagtggggaagcgcttccagaaggaagtagggagattgagaagaagaagaaggggatggtggttgtaatgctatctgcagcgtgatattacatttccacaatacacataatacacggcactgcacagcacaaacgcgccctctgcctgccgcactctaatcgtccgtcgttacgtgaatcacagcgttcgggtgaatcttgagctccagcagcgttttcgaagtgtccagcacagccagatccg…
>gambiae_Testescontig_5939
cttttatataggaaagattagttgattgtggtaaaaattaaataaaaacacgcacatacatataaaatcacattctaggtaatttttttacatgcctctagatcttgttccaataggcatcaatataaaaaatatcagtttggtaacaaaggaacattccaaaaagttgttctaacatacagcgcactaaaacgcaacaaacgtttttttgtccttgaaagccagtgtttaaattctggggttaaaatttgttagtggtattagaaagatgagaattgctgattattttatgcattcatatcactagaaaagcttatgttgactgtatctaattcatccattacttctccaagtccttcattgtcttcagattcggtatcagaactaaaatattcgtct…
>gambiae_Testescontig_5978
tgattccttcatggacgtaccttgctaattcgttgtaaaaatatttttctgcttttctgcaaactcgtgtgtttagagataacattcatcaaatccacctcattcctacagaaaactaagttaacatccaattcgacttcttcaacatctgctatcagttcgcttgttcattcgttgtcataacgtcacgtcatacaagattaacagtgttgattgatttggtagagaaagtgttcagtaaataaacaatttaccaacaaactctttgcatctttaaaaatggcgtcccgggaagtgatcatcgcgtctgatgatagcgacaccgaggaggaccagagcccacataacaaattgtcggaacaaaagcataacagcagctcccgtaaacacaagaaacac…
>gambiae_Testescontig_6003
acactgtgtccacaacttgaagttggaaaatatcaaactgtacttcggactgttcttgatcagcacgctggggcagtgtctagccgatcgtgtatgccaggaacggcgggcagcagaactgatcgttcatcagaattataattctcatgcccgattgaatgatatcgcactcatcagggtaagcgaagccgttcaattcaccaaggacgtcaagcccgcctgtctaccatttaactatctgttcgacgagagtttggctagtccacgggtgctttcgctcggttggggtgaataccaacaaggtacaatgagcgattcaaaacgcatcgtgcagctggaaataatcaaagaggacgaatgtggtgaacagctcaagaagtggcaacgatttaacatctc…
>gambiae_Testescontig_6018
ctgacttacgctgtaccagtctgagcaatctgcagcactccagaagcactcctggcagtccccgtaccgcacaggtggtgcgtagcataacgccgaatcggtggctgctgccagcaggtgagaacgattcatgtgaacgacacgatcactctactgacggtgatagagactacttccggagatagctttaaacttgaacaacagaaccaaaccataacccttactttgcacgatggcatttcagctgacagtgtccatgcggatggcggatgtgtaacgccacagccatcaggcagtgtttataccgagcgttaatgctgtcgaacgatatggccgttatacccgtgttgacaatacacaagattaagtgataggaaaaccacacgacgcgtagggcgt…
>gambiae_Testescontig_6058
cccattgattacttgtttattacgtttaaattttgcgattatagaccactttatgttgcgcccaatacctttaaactcttatccgtggtagtcattcaatttagaatgcaaatccgaacgaaacctttgctagatcatatggtttgtgtatgtgtgtgagtgagtgcaagttttattacctatagtttgcttagggtaaatcgagataacttttgccatttcacgtcgtacagcttcaatcaagactatcgaatgccactcaaaagaactccaaaccaagccaacagcatgtaattccaaactgtttaaatacactcaaatgatctattaaaatgagaatcctctgcttgtgtgttccatacttaaaggagtacttcaagataatcgggctagtaattg…
>gambiae_Testescontig_6124
ttatcttttcgtaaaataaagctccagttggagctagaatttattgaccattacgctttaagctatcccttcacagccaaacatcttcgcgatatttaccctccttctttagcctgccaatcaatgtcttaatcgcatccctgtcctctgctcccggtgcttcggcaaggatgtcgatcacggtttccgttatctgcggcaaaagaaccttcgaatcgccgcacacgtacagcgtcgcgtgtgggttatggatgttttcaacaattttcgtaccattttccttcatctgactttgcacatacttatgccgtgcgttgggatcgcgtgaaaaagcttcgtagcacgcgtccagcgcgcccgtttccagatactcttccacttcagccttgcagaggtagc…
>gambiae_Testescontig_6145
gtgataatccggcggctatgtatcacgagcatcgcagctcatcaacgataccgtaccgggaccgtttggaaatgttgcggttagtcgggttcctcctaatggtgttgctgtacgtacgccactggcatcagaccgggcttgccaccgaggagaaggaggaagagagcacgtcccacccggtggcacggtgtggacgggcaggaaagtattgtctccgcccgtcagtgcgttgcgtttctacgtgtcgcgtatcagaagacttgacgcatcagcagcaacagcacgtgcagctttacaccgacaccgacaccaataaccaccagcagcagcagcagcagcagccggcagcgttgcagcatcacgcgggatgtcatttgatctcatgtttctgaatcgctg…
>gambiae_Testescontig_6172
tacagcagtaggctgggtggtggaatatcgggagcacacacacggagtaaaggtgcgcacattaatcagttcggaagcacaggcccatccaagtatgccaagcaccgcttgtgtgggacatgtgtcgtttagtaatggcacaaaaatcgtatgggaaacggcacatcattacccgaagcgaatcgctactggatggaaacaatcaagttgaacagttggtgtgcgtgtgtgtttatctttgcaaactctcggcatcatcagtgagagggaatcgtgcttcatcaaaacgctgaaggccctcacgagatcaccgtacgtctttctggtgccgatcctgcactccagcgaagaaggtctcatacaggtcattaacgataacgtgctcgagaaggagattcg…
>gambiae_Testescontig_6277
ctctttctcatttatttatgaaaacataatagaaactcattttgatattttaatcattttttttaagaaataataaccgtgaaagaaaagcattgtgaaagaaccgatcaaatacgtgcaaatttatctcttgtaacacgtcttttacaatgtgaaatgtgtcagccactatgtggctgacgtggcccgatcggaaaaaacccgtcagccacatagtggctgacgtggcagacaacgtgttaatgcaagggctctggggcggtgaacttgtatggcgtgcgagccctcgcgcgccctcgcaaatccctgtcaattgcatggcgggctgttatacctgctctcggggtgctataattataaccccgtcaaacattgcgagggttgcgagtagtatcatct…
>gambiae_Testescontig_6286
agcactgtccggtagcagcaatcatcatccgagcggtcgccatttcgacggcgaatcgttggacggcgaacaggcgctggccatcatccggcgcaacctaaagtcgagcgcgatggacacggagggcacacacttcgactgcaactgtccgcacattttcgtcgtgttcggcgcatcgggagatttggccaagaagaagatctatccaaccttatggtggctgttccgggacaatctgctaccttccgacacgaagtttatcggttacgcacgcagtaagctgtcggtggccgagctgaaggagaaatgtcgtcagtacatgaaggtgcaggaggatcaggtggagaagtttgaagagttttggtcggtcaacttttacgtcgccggcagctacgattc…
>gambiae_Testescontig_6301
ggaaatatctacaatatctaaaggatcagtgtcattgcaatcggtcaaaggctgctaatagccgttgaattgtttattcccttcatatgatccgttatttaaattagctcaaaaggttactgatagccgttgaactgtccattcccttcatatgctccgttatttgaattagctccgtttccagtaccgatatcctcatacgtgattgttggccggtatccattttggtcggcttcatagtttacaacttgcttgcgaccgtcgggaagaagaacaaagtagcgtccaacggttcggtcaccatcacgggattccatgtgtccaaagtcgttgccggaggtgaagtcttgtacgttgtactcgaatgagtatttggcaggttgtacgttagcatcttcg…
>gambiae_Testescontig_6403
gagtttcattgaatttcaacaagaacactagcaatcgtccagtgagcatcatatgggatttcaagtttcagaaatatcgaatctgtttattagttgtaatcaaatcgcgttcgataattgttttcaagtttgcagtatatagatttgggtggctatttgtgtaagtgggagttgtatttgtgtagtaataaatggatatattgtgctactcaattttactagtaaaatcttaacattcaagtgccgatagctaaacatgttagctttataactacagtctttttttttaatttcttttagctgctacaccatcaattagcgtaccacatattactggatttatacgaaccgagtaccgatgctaagatgtaggatgcagcgtatcttcgtgctgtgcat…
>gambiae_Testescontig_6466
cagctatcccccatctcgctcactctaccattgacgtcgacaatggacgcactccgtacgagcgggtgagcgaaatagggaagcgccagcttgagtttgtgtggaaaatcaaacgaaccaagagaacacgatccgaagctgacaataccccatcagctacctttcggtgcgcaaagaacgcagtggcagaagcgaaaaagaaaagtctccaaacgcggaaaaaaaggtgcagtgcagttgcagttttgctgcactcccgccgtcaacccgcacgcttgcgtccccccgtctcggcggggaaaaaagggccgtgggaacacgaaaatcttccgtccagtcgacacgggagccacagcagcagcagcagcagcggaacaagtgtcccttcacaaacacaca…
>gambiae_Testescontig_6472
taggaattgtatttattggttacattaaagttcgcatttattctttactaatttgtttataccctagctctagctccactttggctatggttaattttaactcgcggtctttctacgctaactcccttgtgagattcaattcttctctttttagatcaagctttgcttgttttaattccatattttttaattctatttatttttcgaattcaaatttttgtttttctaaatctagtctttccttatccaaatctagctgttgttggcgaataatattttgctgctgtttaattcgaccataatgcttatgttctagcaattgcaattcagctattgttcttttgcgtcgtgttgtacgttgatttgtgttattttgccctgactgagatgatctctgtg…
>gambiae_Testescontig_6477
ctactttcggtgtgagtatacacacacgtgcgagctgttgttctggtatctcatgggcgtgcggtcgcatacagcaattttaatcgtttacgtaccaaaaaagaacaagaagcaaccaaaactctggggaatggacctgacctgtcttcgtcctaaacgagatgctttgcgaggaacaccatccacagccacgtacacccaaaagagctcgctccctcaacagtttggctggacggacggacatcaccgggcaacacaaatcaggatgcctaactcaaacacaccgtgccggatgttactgaccagctacaaaggtgatgataccagcagcagcagcagcagccgcagttgtgcggcaaatgaacccgcgcagccattgtacgggtcgtttcaggacgt…
>gambiae_Testescontig_6483
tctgatttcgatatctttgatttattgacacaatacagtacaataattgtaataatcgtctgctgttttttgtaagcaacatcctcgtagggcttattattagtacacatgtattaaaaacaatccatcgaatcctaagtaatgcgtgctgcgcctgaaaagggagtgcagtgtggaagcggttccacgcgcaaaacacacacataaacacgggcgcgcgctttcgtaatttgcaaagcagcaatatcaaaaaacatggaaaggcatggaaacacacaatcttccgttaacacacgcgtttgttttgtagctgtttctattctctcttccctgtacttattttatgatcgcattcctccctctgcatcacaactctgatgtcgatcgcgcattgcaata…
>gambiae_Testescontig_6536
attcgttgtcattgcatgaaaaaagcaatctcgagttcactcattaggaaaattacttctattcataaaacatagaaacagtcccgtgcatgatggctgaagtgcttaccagtttacaacattctgataaagtatctgcacttatcaaggaagctgaatgcttgaagtcgaaactggaagaagaacgtcaaaagttgaacgatgttactttgtcgtctctggcggaacgtctggaaatgatcagctatttgaacattaaaccccgtcgcgttctgaaaggccatcaggcaaaagtactttgttctaactggtctccggacaagcgacacatagtatcttcatcccaagatggcaaattgatcatttgggatgcatttacgactaacaaagaacatgctg…
>gambiae_Testescontig_6576
ctgttttgtagccacaatttctggtacgtttggcaaaggtagaaaacggaattcccattttcctcgccgtatggtttcacgattactttctgctgtactgtggagtttgtcttaactgtgtaggagttaggtagtttataaatatgtgttgtgtttgtattagtttgcactatgtagcaagacatcaaaaaaaaacccccccgaacattgcgttaagcaacatgaacttttaactggtgggggatgtgttttggggccatacattagtggcagttttctcttgcagttcaacgtcatacagagacagagagagagagcataattgttcgatgtaatttcattcatttccgcttgaagctagtcgttccaataacagtaagaaaaacggtgcatgtgcta…
>gambiae_Testescontig_6644
tccccttggaaatgattaatactcctactcatattcttcccggggcgaggactctcatcttaaatctacgcttgagtattcgttatttgctccgtctcttcggtggtcgctcgttctaacggtgcagtactgtctgattcgctatccggatgcgttttccttagatgcacgttgagctgggccttgtaccgataggatttgtcgcagtgtctgcagcgaaaaataacgcccgtatgggtaatctcatgtattgtcctagcatagcgatacttaaaccgcttcggacattgtcggcacacgtacggttgctccgtcgagtggaccggctgatgtcttttcagtctctcgggagtgcgaaacaccatgccacaggtagcgcaaggaaacgtctcgttgaga…
>gambiae_Testescontig_6645
cttaaatgtttttaaaacaaaataatttattttttgaatttcttacaagtttttaagtaacattagattttaagtaatacgacgatatgaattaaaatcaagagaattaaaaggtgaattttaagccctagtttgaatgcaatgaagagtatttgtttaaaagtttacccgataatttatacacatattgtgtagcgcacaacacacattaataattttaaggcattttactgctgtatgcaaaagctctctctgcccggaaagacatcggaatcgacttttcaacactccgatcgttctttctattataattctagcagcagtgtggagcgtattaaactcagcttcagctgaatttgcagtcgcatttctacatggcacaatcaaccaatctgccct…
>gambiae_Testescontig_6698
tgcttagtgcattctatcaatctcgtacggtacacgcgctgctgctcagtgtttgcgccagtacatgcctcccatgcgaccggtgcagaataattctgcgatcaaaaaattaaattttttgtcgtttgttttgttactcagttcacgtttacctaaacacaagcgagagagagacccaaacgcggggggtggttttggggtccatctccctctgctgcacgatgacatgtggacgacgatcgctcggcgtgcatggcgaacgcaacgcattccacccaaagccccatcataatacaatttgctttctttgtttataatttaaatcaaattgtttcgttttattttgtttctgtcgtacatccgtttgtttgacctcccatttcccacctccctccatcc…
>gambiae_Testescontig_6711
accgaaggaacgctttactcgtaatccggcaccatcgggggacaggtgcagaccagatgcttgtcgccgtacagatcatcgatgcgtccaacagtgggccagattttcgtttccggcttgacgaaaggcgctgggaacgcaccgagctcccgcggatacggccggttccactccgacgagatggtttgcttctgcgtgtgcggtgccatcttcagcgggttcacccgcacgtccagccggccctcctcgatgtcccggatctccttgcggatcgaaatcatggcctcgcagaaccggtccagctcctccttgtcctccgactcggtcggctcgaccatgagcgtaccggacaccggccaggacatggtcggcgcatggaacccgtagtccatcagccgc…
>gambiae_Testescontig_6857
tccacgtttcaggccattcgtttgggcagcgggaagaagtgctggcggttgcaatccttatcctccttaccgctgtcatcatcgtcgtcttcgtcgtcctcgtacatgatgcgcttcaaattaactgtacgtgtgcgggaagcggctttcgctgcgtcgtccgcggtcgtctttttctccgacgatgatggtttgtcgtcttcatcgtcgtcctcgtacataatgcgcttcagatttacggtgcgctcccggggtggtgcgttccgcgggatttcctgcctattactatcgttcgcttccgtggaatgctggcttgtcgtcgtttgtactgcatccaatggcacagtactggtagtagtagtgatggtaggcgacgatgacgatggaatgtcctcctcc…
>gambiae_Testescontig_6869
gttaatttgtttaataataaaaatgtaaaaaagtattttacataaatattggggtatattttccattctccactttgcggaccgcgaatcactgaaaatttgtacttgcggccctctgatgaaataagtttgacacagctggtgtaatgcatgacctcatacgaacaaagccgagatgtaggaagaagttcagtggcagggggtatgaaagctttgctggaccgaactgctctaggcggatacgagacaaaatttctgtaaaaataattttatcccgaaatttgttctaaacttcccattgtgcaatggcgagcgcgcggggcgtgcggctgttctcactttgaacattcttctaagtaaagatgatttcctattttttgatgatcaagtcgttccatc…
>gambiae_Testescontig_6905
ctcgttaatacatattgcaaagacaaatttttaagaataagattaacaactgtaaagttattgaagtgatagtagatagaatgtttgactgtaaaccatcggattggcgtgtttcttcgaagcacgaacttcttaacaccctagcacaggatggcggtctttcgtttggcctttactttgaaacaagcacattggtaacaatcttcggtgttgaaatatatcaattgtacgatctattagtgcacgatttgtcgaaaaatgcaagagaaaggattcaaaaactgatgttgctacagaacacatcaagtcgttgcatacggatacaaagattggaaattacgcggtttttgcgtcttgttttaggaaacgcaactagattgcagggaactacattatgtg…
>gambiae_Testescontig_6913
atcactagataaacatgtgtacacccgttcttttattatagtctacaatcaatttcttctccaatcaaaaaactgccaagttcttcacgggccaaatagaaagccttcgcggaccgtatgtttaacatgtcttctatagactaacgatatacagggccctaaatcgaaggggcggaaggcaagaggggtgtagaaagcacaagtttaggcgggataaattcattcgtattatttaacacgcacgaggaaagcaacttgtagtcatgtggtaacacttgttttttttcactcatttctcatagtggcaaaatcggcagttcgcgtggtcttagcattgtgtacgctgtttttcataccaattcacctttcgtccgggacgcagtaaccagcacctagaat…
>gambiae_Testescontig_6917
tatgaatgttatattccttcttagatcagtaatgtggaagtaaaaccgttgggtttacattggattgcaagttaaacgtgtgtttatttgatttttttaatagaaaaacacattgtgtaaataaaaaaaacacttcttcacaaagtatcggtcatcgattcgattcgttcagttccgcttttgtgtgatttaaaccttcttcgcggggttagcagtcgtcgggtttgaggcgggctggttaacggtagccggtacctttgcatttccagtcgtttggggcttgtttgatgcctgatcacggctctgctgctgcttgtttgcagtaggacgcggggcggactggggtttacgctgctggccgttggtggtagctcctgcagcagcggcctttggtggagc…
>gambiae_Testescontig_6923
gcaatggaaacctggcaccataattgaaaagatcggttctgtcaactacaacattttccttgaggatcaacaacgactgataagatcgcatgccaaccagctcaagtcgcgcttcaccgaaaccagccaacataccgatcagtctactccactatctatctttttcgacaatttcggcctacaatttcctgttgaagtaccatcaaccgaaatttatgcagatgtttattcacaggatgaagaagcagtagccgtcagccagagcaactccttcttaacagaagatatttcagaagatgaacacgaaaacagcgacggttcaatggtcgaaccagtagacaacgaacaaactcctgtaccagtagaactaagcgaacaggcaacattcacaatggacag…
>gambiae_Testescontig_6963
cggagaaatcgcacacgttggatgttcgccaaacgagtaactgctacctgctttataaagttacgtgtgctgtaactttagttttgccatctttatttgtttacgtttttgttcttgcgaacgacaccatctgatgccgtttttagcaacgatgtcatttcatttatcaatcttaagcttgtcgcctcatccatctcattcagttcactgaccataaaatctccaaagccactataacggcgcgtagttttgttggccagttgctgaaccgaagtttgcaatcttttcaacgaatttgtaattaattgagaaactttcatacttctccccgcgtaaacagtgccactcaattgattcggacctagcgcgctgcacaacggatcagtttgctcttctaca…
>gambiae_Testescontig_6981
acagggaacgtagtttaatctatttcgtttagagttttatcaaaaatattgtgtttttcacattattcaaatcatctttaaaaaaatgtgattaactatggagctaaactgcaaacaaaaataccaatagcataaaatggtaaaaacaatcgatgtcaccttcaatttaaaaccgtcaatcttgattacgttgagcaaatgcaaattgaggaatggttcctatttcatccaccggctttggcaatcatttcacacgatttccataaacggggtctcttaccgcacaaagtgaaaagttttaacgaaaacggtggattcaacattaattctgaaattttttcccgttttttttaaatctcattgtatcccttcttgccacagtttgattgcatcgtgacg…
>gambiae_Testescontig_7000
tcaagccaaacgagcaattagtacaggttagctacatgcatcgctgcacttccacaccctgcctatcaacgtcctagtcttgaacggctctttagggaaatctaatcttgaggtgggcttcccgcttagatgctttcagcggttatcccatccgaacgtagctaccgggcaatgccactggcgtgacaacccgaacaccagaggttcgtccactctggtcctctcgtactaggagcagatcctctcaaatttccaacgcccacggtagatagggaccgaactgtctcacgacgttctaaacccagctcgcgtacctctttaaatggcgaacagccatacccttaggacctgcttcagccctaggatgagatgagccgacatcgaggtgccaaacaccgc…
>gambiae_Testescontig_7017
ttcgttttgtgattaagtgtgtatttgggattaggttacaccatctcttagaaaatagctttacaaattaaaaactgaccattttatactgtgtcgcttgaattagggatatttttcttttcttctttcaattattagnncgcttacttgaaggaaccggcctgtttcggtttatcgaagtgtactctgtaaactggctaaaatatatctatcgagagacgtacgaatactagtagctaagtgtgtctgtgtatgtacttttgtatgccatgcgttcgtataacttccgccgcaaacgtcatgggatggaaaacctgtgtgattctgcagtcttatcggtatagagttccgttttaagctagagcactttctcgatgggacgtgtttctgtgatgcgcg…
>gambiae_Testescontig_7031
gggaggatggttatcttgcgccatttttttgttgttgcttctgcctcttctcgtgtgtgcgtgatgcagtttgtgctttacaacacttatttctccttccattttgcttccttcgttccttgtgcgtattccgtgcctttcgggaaaaaagttcctctaaaattgtaaataattcataccccatcctttaagtgcctgcgtcgtccttttcgtgtcgaatcgtgatttatccgttttcgctcatgtccgttccccattagccgtacatttgtggggcgggtaagattttcgaccgtggactgaaatggccgtatcggtggaaatggccggaacagtagccgctggggggtacggtgctgccgggcccgcaggtctttaaacgtcacaggtctctgcctc…
>gambiae_Testescontig_7070
ttatgatgttagatataaagactcatatgcttttatttgacgattgttgcatatataaataataaataagaaaaaatataaaggctcaatagattatttatcaatccattgattaatgcatgatcttatagcctcattttgtaagcgttcgactcgttgtttggactgttctttaaatagaagcagcgtttcattatcctgatataaatccagcaatgagataactttctgtgttaaatctaaacgatcagcttccttgaattgtttcccttgcggtacactttcaatactgttaataagttccccaagtaaatcgaaactttgaaagcaatctcgaacgaagtctctgcgaagtgtggctgcgcacagctgtataagcttatcaataatcttttcctt…
>gambiae_Testescontig_7072
gcactctcagaacctttccaatagtgagcatattttaaaggccgtattttgcggtgaatttcagaaggtagtggtatttgctgcaaagctgcacaaatttggtcaatttgcacatcggtcagacgttttcttcctaacgatccattccgccaacctaggactaaccgtttgtggacacctagatcaatcaagtgcagtttgtcggcaacaattatgtcttcgataatatcaaattcgtccagtttcaatagtggtgtcactgccttgcagtggttagaatatgcattactcctgaatgctttgtctgttcttttaggtgcatgtaaaccaggaaaagtcattgacttataaaactttccaggtgccgtgcatttcagacagccttcatatccgttgtga…
>gambiae_Testescontig_7092
gctggaggagggtcgcgtcgagtagcggattcggccgtcagccgtaagcctctggtcggcaccggccgacccaccgctcagccgcgaatggtgcccggaaccggggccagcagactgcagctgtgtgtactgttgctgctggatggtggccagcttgctgcgcaacagactattctcttcctgcagcttttttatgagacatccttcggattcagcctttgctataatcggttgcggcatgcactggtagatggtggacaggaagttgtgcagcgagatganngctcctcggggtttttgcaaaatgggaaaaaaaaccactccttccattcgctttgactgacgagctcgggtgaaagtttcgtaaaaaattccgtaattttatccgttttgttcgag…
>gambiae_Testescontig_7120
attactttttttaatattttgatcatttaatatatttttaatgcatctattctacatttcctgacatactatacatctgattaaaataatttcgcgatagtaaattctaaaacactattgcatagttatcccaccataccaaccaaaccttaaggacagcttattttgcgagtgttttcacttgattgtagaccgttttcaccacccccaccatactgaggactgtaaccgctatcgtgaacacggtcatcatcgttatgccctcggtgatggtgttctgacggtagatttttttctcatacgctagtacgatcgccaccatgcccagcacgtagcacaccgtgccggttagatagtggcccagcttggagtagatcggtcgaatgcgtcgtcgaagct…
>gambiae_Testescontig_7158
gggagcagaaatattaagtataatcagaagaagggagcacaacaagcaaacaaattgatagacattgatggatcaacgatcgagcatatcaattgtattctaaatatcttctttttttgtccgcccttagcagcaggccatggagtacactgtacagcaaattggcaaacccagtacgaggctttgggtacgcatataatccatactacggggtgtcaccccgcgcgtgcttgcccgtgtgtgtgttcctcatctctttcagttacactcccaagtgcattgtgttttcttttgcccgaggtcaggtctcctccaccccgggtcggtttcattcatcgccggatgaactttcggacggtgctgtttattgatttttgtgacgatgagtcgcggtattgg…
>gambiae_Testescontig_7229
aggctctgcattcgggcatggacaggcccgtgggcgtcgtgtggatgctcgcaaagcgagtccatcatcatggtccaaaaggccatgactgtaccgcgatattctacatacctccctatttattgccatcaatagaaaaacgagatgttttatgtacatacttttataaagtaaggtaaaatgttattgaactttttaacactaagcattgtaaatcagtcgcctataattttcaactggaggattgcatcattccaacttctgtatcccctgaagtacttggtacactcacagctccaggcaaacattctacaatagttcctttgctactttcttttactaaatagtaaactgtttttctagtatccgccatgacttccttcactagattggcaaaga…
>gambiae_Testescontig_7268
aacaatttaatgctatttttgatttttctaaaatgaaaatttcttttaccccacctaaatattataataattttcatatacctgcaagaactgaattacttacatatgttgatacagatacaactgaaatgtctgtaataatgagtgaacaattatcgccacatgtttttgttgccnntgaatttaaaagaaacgatgaaaatactgacagggccaaacaacttcttaaagaattaaatttagcacatttaacagatgatgaaagaaaaatgatttcaaaattgtgtttaaaatttaacgatattttttgtctcaataatgacgttcttaaaccttcaagctgtcttcaagctaatattaaagcaaaaactaatgtaacaccaagctattcaaagcaat…
>gambiae_Testescontig_7415
ccacctaccatcaagtcaatctttattacaagtgccagtaattagcctctaacatacgcagacacactcagcacagtcccgctggtccccactcgcacacacgcacacatctcatcagtcatctttcccgcaccggtagtagcttgtccgtctgctaattgctaccgttttgcccgtcttcactgtccaagacgacgacggtaggcgttgaattccagtcctgtgacgccttaacaaaccgaaccgagttgcgcttgttgtttcgattgcagaacatcgctctaacatagtcctgttccgcccgtccagcacatcccatcttcatcttccaatatccgtacgttccggtgtggtaaatcaagtgcagctctgcattctgtgcatcttccagtctcagtc…
>gambiae_Testescontig_7469
aaagtatcaaacgtgggactgttttgtattgcttacagcacatctcagctaggtccaatccggttacaacaccaattttcactgctaatcgttgcattgctaagccaagcagcgtagctccaagtagcacccatagcaagctgaattttgccacaattccactctgtaaatctgactcgatgtttcccggatccagataagcaatagacatcaagaagccggggcctgtaaacgcccataattctcgaaagctgaaattagtcgtttcagttgtaagtgtgacacactctcctccgtaaaataaacttgaggcgttgttcaaggaagaatcttctgatggttctattaaactgttgcttgaattcggagttgtagttgccgaggatgtttggcttgctg…
>gambiae_Testescontig_7548
ctcgtatagatggctctttttttaaattttactccaaatttcgaataaagtcacaattaatctggcttgtttatcggtagctctactttttcgttcccgtttgcacgatcgtgtgtgttttgttttgtgtcaacgctcttcaaaacttacccatacagcagggccgcaccagcaatagaaccgccactttgcgccacaatgtacagcagggcgcgcaatggtgaaatttggcgcgagacaagcatcccgatcgacacggccgggttaacgtgggcacccgaaatgtgcaggaaacactgcgttagcgcaatcatggaaaagccggacgacagggcggtggccagcaggacggaggatacgctcgcgccaaccccggcgcccgctgccgcaccgcacaca…
>gambiae_Testescontig_7557
ccatgaagtcagcagcaatgcgtccgcgagcttcactttttcgagctgcgttttccatcgatttcccactgtcctgttgcgctcggccaggacacgctatcgatcccgaatcagcatcaaaccgtgcatcaagacgtgactaggcaaagacgactcggcgcaccgcgggtgtgatacggaaacggaaaggcagcgcaaggcacagagggaagcgattttcttcgttgatcaatacaacggagcacgcaatgccctctggcgcggcttggtcgcgacgggtcagctcctccttaaccttcccctctaacctccgggaacgccggtcgcggggcatctcgcgggcacatacacaccgtgtgcggtcttcggtcttcaattactgaaagtcagggcagcgca…
>gambiae_Testescontig_7653
gacgtacagcagcgatgaaagatttagtgctacccacctgcaaaattcagaggtttgccaattgtgcccgtgttgtttattgttttgccgttgcttttaggttgcatgttgttgaccagtttgctcctgtttatttctttgccgtttggccagtggttactgtagcttggtagagtgccgaacaaaaatgcttcatttttttctactttagtgtcacccataaaagtgctcttggactggacgctgcagataaagttcgtgcaggatcgtgacgccggcttgtacgaatgtcaggtgtcgacacacccacctacgtcaatatttttagagctgaaagtggtcgaggcccgggcagaaatagttggaccacaagtgaagtatctgacacctgattctacg…
>gambiae_Testescontig_7709
ggcaataataatcaacgaacccatagtgacctgtggcaaacaaatacctcaaacaacgatgagtcaaataaaaaaaaacagcaacaatagacgcgttaaccgtgaacacaattatatttattgctcatcgacgcatagactttacacttacaaaacataatgttaattaatgctgctattgtagaatttaaaacataacaccatgcggtcttctggtcgattcctccctgtttaacctcccctgtctgtatgttgcgttttacttcaatacacacatacacacaatttgcgtgcacgtatgcatcgatgcattgataatatgaacataaacatcggcgaccttagaacagagattttccctccatcatgcacttggcacagtaatgcgcgaactgtgct…
>gambiae_Testescontig_7736
ggtgattcgccacactctggcaagactttcttgcaaagacttactaccagatttagcaaacgggacaatttgcggctgccatccgaaaggcccaacgatggccaagcaaatacttcaacaagtacagctagtacgaacacggaggaaccggtaaagccacgtgtactgcgcttcacctggtcgatgaagacaacctccccccggctgccggacgaaatcatggccgaaatccggtccgtgctggacaagaacaattgtgattatgagcagcgagaacgattcgtgctgctgtgcgtacacggcgacccgaacaccgactcgctagtgcagtgggaaattgaggtctgcaagctgccccggctatcgctgaacggtgttcggtttaagagaatatcgggc…
>gambiae_Testescontig_7874
tccggatgctcacatttccgttccagagaaaaatagcacgaagggataaaagatttaagcctactgaacacgggcagaagatcttcatcatcgcatcatgcgtgttatttgtcagtccggtgccgttttggtgccgatggcatgacaaatgcttgcgcttgccctagagctaccttcccttggcacagcggatgggtttgatgggtgaatgtgaaggacacttgttgatgggatatattctacgcttcctaatcccacgcgctaccccggagcattgtgcccggatatggacaggtgacctttatagcaacagtagggggagaatttggcacctgcaaacacccgaaatgtagattacacttttctgcgtagtcgtggctggctgcaactgtccagaan…
>gambiae_Testescontig_7884
aaaaacgggttttttattttttaacaaattttaaccctccctcacccctacaatcatgtccgcgaggacgtaccctgaagggggtttctcggctaagatgccgtttctacagccgtgcataaagcacctttctcttttattataaattccaatgtaacttctgttttccctttgtattgttgttttgtttttttttttttttttttttttttttttttttttttcnngggtaactattaacgctttaatgcgctccgtttttctctacgccaaactcctagcgggaggcaacttccgcctcaaccgcggcggcttcttccgcagcattcaggccgccattggttacttcatcgtcccgattgtgtgcgcggttgcgcaaaccagacggtccggctgcga…
>gambiae_Testescontig_7953
cccaatacaactgttgaggatcgaagtagattccggatgagatggtcttgcgaaccagatatgaataattgaggatgcttcatgttgccggatttagtttcatgagtgtgtacatgtagtagggaattgtaacagtataataaattaatcaacaacgggtgtattatttttcgcttcagtttaccattcctttatagttaaatcttttcttttcttcttttgttgctttatctctataaactcttttctatgactacgctatcgaaatggatgccggtgtaaaagataatccacgtgaccaaaaagcacgcgaaagatgtcatgaagccttcttttacaacttcccacatgccgccatacgcatcctcgtcaatattttggaagctagtgctgtacaga…
>gambiae_Testescontig_7984
gtttcttcataagaaacttttttactaatgtatccgtagcctcaagataatcgttacctcctacaactctcaataagtgaagtacatttctatcatatgatcatatgatggacatttctatcataatctccgtcaaagcttccacggaaaagggagtagtagatgaaggcatattcgttttaggtgtttctatttgtacagatggaagtacgggaagacgggatttcgacaaatcactggtattagaaatcgatccagaagattgaggcaaattcaaaggttccacaattggtcggtagactgtgggaaggaccggaaggggcttatggggtgcctttaaaaaattgtctaacggacggggtacacatgcattttgtactaaagggctggtttcgctga…
>gambiae_Testescontig_8002
gttgctaacaatgtatttcgatttaaattattaacaacagcatggcagagaaacttgacttttgaaaagtggaaaaaataaaaaagatattcgtggcagaaacgccttaactttgaatagcggagaaaaatgataaccaaaaaatagagtttcacggtcacttaagctcgataattatgttcgatagggtctgaagatttcctctagtacacatccatcccggcacaaaggcacagacagttgagatttaccgcacgtctgtcgcgggcccgcaattccaaccaacgcttttgattcggaacaaacatttccggtggcagtggcgctttctcgtcggcagtatcgtcggttttcttgcccgctttcgacggacttggcagaatggatatcgtttcctcg…
>gambiae_Testescontig_8051
ttcaaacagaaacacattttaattgtagttatctgacacatcggtataaattaaaatattatttttaagattcgtaaaacaattgcagtgctcctgattcggattcttccgaagatttttcattgttgtcgtctaattcaggaatatttgaatcatgttttctttgtaaacttatctttggagcggattgggttttcccaattgcaaaatgtttcgtagacaggatcggaacatattcataatcaatgcctccttcaacattggtggaatctatattagttaggctggagagcattgtctggggtttctgttcaactaattttgttccatacaacaattccaatcgtttatcaattatagcagaagctgcagacggtggtgagctacgtttccgaaggt…
>gambiae_Testescontig_8107
ctactattaagccatttaattcgtgaacctctttcttaagggcaaacacctcactattctcgtcgcttgactcttgtttaacgctacatgcattcaccatcgccccttttgatgcttcccatattttgtccgcaataggtagaatctcttttaggttagttttccctagtgaaatcatggctattgctattgattttggtagtcgacctaaccataaacgaaaaatcaacttatctgaaatgtcactggatgatcctgcaagctgcacgagacgacgatgaaactccgaccgactgcaatctcccatctcggcgttgtagagaagtttcgagatccgctgctcctcactaatcgataagcgcgtcagcaaagcttccttcaaatacgtatatcggttgt…
>gambiae_Testescontig_8127
ttgcgcaattattattattattattactattattgttaccacttactgtctactctcataagtaaccaccacccaccatcccacctctagcccccctgctgcaaaggggagatgtgggaggttcaggagggaagggtttgtcctcacacgatagcagcgcttattggttggcatcagcccaaaaaggtagacaagacaaaagcgatgcgaggaagacacacaacggcaacgacgacaacgacgacgacgacgacgaccacaacaaggaaattgtcgtgtgaaatgaaaaaaaagggaaggagttcaaagagtgtgtgtgagagagagagagagagagagggaaacggaaggataaaaataaacctacacaaaaaatatacatatttatgcacatccgag…
>gambiae_Testescontig_8213
tgtaaagctgcctaacatgctttcagggacaattcaaaatgaccaagagcgttagcataaaaaaatataaaaaatgcctaatttatatgggtttgccatcgctcgcatcggcaaaacgttcatgcaatatcattaacagtaacccacgagccaatttgacagtgataatctatatcagtggaattctaatcgtggtggccaaaaaagcaaagtaactccgctcagaaccgtgtgcgataaaaaaacggtacggccgaaaacggaaatcttgcagtaatttgtggacatcggacagcacgttccggcacctaaaaaattttgtcacttttaaacaacaatcggagcatctaacgaaagctggacttcggatgaccgacgaccctgggtgacaaaaagctc…
>gambiae_Testescontig_8225
attttacagagcatcttatcacacaaatattatccttactcgcgaaacgaatcataactttcaacatactgccgacttccaaaacaataagtattattcctctgttcaaacatcaatatcattaggttttccaagatcctattcttatccaattattatcttatccaaggatattattcctattcttatccaagaatcattagattcttcaacgaataagatgaagttcttatatgaaatatgcaatattaaacgtctcagaggccagaacgtaccttgtctaaatctgacgcattcttcatggtccctgatttttcgctaaggaagcttattggaaacacttttgacctcgtaggaatgtttcgagctgtacgacactctcaatatcgtgtagaggat…
>gambiae_Testescontig_8275
gtttgaacgctaggtttctaagaactctggtttcgcttttcttttattagtgttcattccaaagattaaagattgtagttaaatctaggtaacgatgatgatatagtttaagtagtttcactaggatactaccccactatcagtacattcgatatcgccccaacgaacatcggatgtttccccaccaaaaatcttagatttggcccgtacgatagcccgaaactggtactttccgcgttgtcataagagttcacaaaggctatgtatccggcatcacagtacctatcaatttcacttcgttgcgtagcgagcagcagcagcatcagatgcattgacaaacgtacgcttcagtttacctgctcgcgtatctcggaacttggcaacaatatctttagataa…
>gambiae_Testescontig_8281
ctttggcaaagctccaatcgctgaaactaggcagcaacagcagtactagagcagcggacagcacggaccactggtgtagccggcggcggtggctgcctctgctactgctacactgccttcttcggctggccgtcgggggcaccgccacactgacggcaatcttcctccaccacatcatcgttccggcgatccggctgcttgttgttctacgtttttccactttacaatcaatcacgatcgtcgtcgttctcgtcgacgcggtagacgctgcggcggtactgctgcctgcgacctgcgtcattgggaatttgctccggttcacggttgctggctcgggtttgccgccggcggccatcggcgaccggaaacgaaccgcggcagcgacggcgaagacgtttc…
>gambiae_Testescontig_8368
gtagacaagatttatattaattttcctttacggctagttgatttgcgtggacctttggccttagatcgttctaatgcgtgtttcaatctattcatgaagaaaccttgcaccgtttcatatgtgactggcacaaggttagtacttcctacgcatttaaaaagatttactacatttttaaatgaatgcattgctattttagttcctgatttagaaatacctgtccatgtgcactttgttaagaaactcctatcgaaaagggcatcaagggttgctaacattctgttgtttatatctttatcaataattttttgtttcaataagcttactacttgggtataatattcttcctcatctaaatctttttcaaatttttccagatcttcggcattgtctacgaat…
>gambiae_Testescontig_8434
gttgttatttatcaaaaagaaaaattcagtttattatcatcatatcgaattcatgggcatattgaacgaacataaaatgtgtcaaaattcgcgctaaccatatacttaaggagattaattcatttatactcagtgtttccaatactctgcattttcagatgtttggttgtacaatatttgaagagaccgtacaaacgttatctgactaatgcaaacttcatctgcaggatacaattttggtgtttcattcagaaaatgccgtagctgctacatgagtttgcgcacattcttagaatcatgtgttgtcagtattgattgataatagaacatttgtttcctgttttttaaatcattaaaattgattgaaggataattgaacgtacatgcttcacacgtgca…
>gambiae_Testescontig_8496
acagttgcagcagcctggtatctgcgactgccagcagctcaaggagcgtgtcctatcaccaccaacagcgtaccttctcccgaagttacggtaccattttgcctagttccttcagcagagttctctcaagcgccttggtattctctacctgatcacctgtgtcggtttagggtacgattcgtttataactattgcttagaagcttttcctggaagcatggtatttgccacttcactgtacaagtacagcttgctatcagatctcagccatgtagtagcccggatttacctaagccacaagcctacatcctttcacctggacaaccaacgccaggctgacataaccttctccgtccctccatcgcattataaacaagtatcagaatattaactgatttcc…
>gambiae_Testescontig_8518
ggcatcactaaacacggtcaggtgcgcattcaactaagagaccatcttggttccgacacagttgcagtggatggttcatctattcctccgcttggaaaatttccggtgattcattacgagatgtatactggtgagtcatttttcgctgttttgctacaacacgaacgaactcagtccgagctgtgtctgtttcatcaaacccaacccgatgtttggcaagcaattccaacgnnnnnnnnnnnnnnnnnncgaaagacacgtccattcgagccggtaaggattttctgctggctatacaggaacaacgcgtgacagttattgaacggcaacagggacgatggaaagcattgaaaccgttcgatattgaaaaatcgtcactgatacacttctttacgcacg…
>gambiae_Testescontig_8539
gttccactttctttcattcattcacagcttgttgttttcgtacttcgttctgttttcgtacaccttcttttcatctttctcttttctctaccgttcaaccattattatatataaacttttcttagcaaatccacttttctcattttctggttgtttctttttttgttgttgttgttgttgttgcactcttttcacttaatctcaacgtatttcattcttttctcttctccgttggtactacatacataatatgtttgtttactctctctctctctatatatatatatctatatataactctatctcttttgttcacgcgcttccctctatccctggcctatattcacttcactctgttttacacagttgttacacacagttcttgcaactgcttggttg…
>gambiae_Testescontig_8546
acactgtagtattccacttctcagtgtgttacgtatgggaggaagttctctagagccgaagtaccattcacagagtgcagaggtgtgattgagtcgcacaaaatattggttgcggcaaggtttgcgaagaccagatccaannnnnnnnnnnnnnnnnnnnnnnnnnnnnnnnnnnnnnnnnnnnnnnnnnnnnnnnnnnnnnnnnnnnnnnnnnnnnnnnnnnnaactgaaataatccggtactatgcaacccatcaacgaaatcggtattagccacggaattgcataaaggtgcataatgcatgacagaataacatggagagcaatcggtggcttctgatgtattagtcagctcccatctgatatcaggtttattgaaatctccgaagacgtataata…
>gambiae_Testescontig_8548
cactttggcttatcgttcgaatctgatttggctccagcttgagccgcctttatataccaaaattttcacaatttttctgcacgatactaacccaaaattctacgcctttcctcccactcccattcccgtttgtccccaactcccatcgcgctcccggtttccattgtcactcccggcgacatctgtttgcactggcgattccagaaattccgcatcgatcaatccatcgagcaatcctttgtgtagacggtaccggtgctgcgcgtgctggtagcgacgttcatcgtggggggtacggctggcgtttcgtggaaattcaccgatcttgtgtcttttcactttttattttttattctgcatgcacttcgcacgcaacaggcatgtttccgaaaaatcgtc…
>gambiae_Testescontig_8552
tataacagaattgacagctcaagtcataggcgattttcgcggtaccgcgacgatctcggttcgtctatttccagccttaaaagaaatattcggccaaatccaaggtgtgttattgttccgagtttcggcaggagcccacaaaattgagctgtcaaaactgaacatttactgtgtacctattttcggcagcatttaaagtgaaaaataacnnaaaatctttaatatgtaccacttttttcattgttttactgttctgattctcttaatcacataacctgccgaacgattggctgacagcaaagctgccgaaaaaaagcacaatttatctgatatattgaaaaatacgtaatgtaatggagtgaaacttcgtatgtgaataacaaataagtacactttcgc…
>gambiae_Testescontig_8653
aaggaggtgatccagccgcaggttcccctacggctaccttgttccgacttcaccccagtcatcaaccacaccgtggtgaacgcctccccgaaggttaagctatccacttctggtgcaatcaactcccatggtgtgacgggcggtgtgtacaaggcccgggaacgtattcaccgcggcattctgatccgcgattactagcgattcctacttcatggagtcgagttgcagactccaatctggactacgataggctttttgagattcgcatcacatcgctgtgtagctgccctctgtacctaccattgtagcacgtgtgtagccctggtcgtaagggccatgatgacttgacgtcgtccccgccttcctccagtttgtcactggcagtatccttagagttcc…
>gambiae_Testescontig_8661
aggttttccggacggaccgggtccgtacttccctcgccgagtagctgctgacgaacttcagcaaacctcgggcactcgaacaccgcgtgctccacggtctcaggtacgccgctgcactgctgacagtcaggggacgatgtgaagccattgcgacacaggtagtcccggaagaagccatgtcccgagagtacctggcacagatggaacgacacatctccgtgcttcctcgactgccagctgccgatgttgggtagcacacgatgcgcccaacgcgtgtgccggctggtgtcagcttccgcatcccactgttgctgccattggtcgatcgtggcctgtcgctcctgcttccggatgttcgcccgcgtgtcggtgcggttgacggcacttagtcgctggtag…
>gambiae_Testescontig_8753
ggagctgcgagttgtagagatgcgttcgcatcgatcctctcaggcgacccatgcttggtggtttgtccgtgtgccccttcctcgatgtgcgcaagctcgtcttggtctggggaccacgtcgacacaggggatacttttgtgagagcaagagtgtacttagttgagtgtagcaagggatcgcgtgccccttcctcgatggcgtaacgaaccatcttggtctggggaccgtggtaccgtgctctggtgaagcttggtgcgtgctctttccttgtcagacgagtgacttgacttggtctggagaccgttccttaacactagtggacaagagctggctacttccgtgtcagacgagtgacttgacacggtatggagcggaacacgtaacactagtgagcttgt…
>gambiae_Testescontig_8781
aagggatagagaaagtgagaggggaaagataaataatatataaatatattcatcagctgtgatcacctagtatatattaacaaatactaaactaaagctagtaaagcgatgctaattagacacctagatcgtagtagagaattgaaagacacatttaagtacacacctacactatacggaggcgaaggacgataaaggaaaggctaggatagggtaaaagtgattggtaaggaacggtggaagcgttttgtcagcaagagtcagccgacgacgaacaacgatttggtggtgaagggcagcatgtttgtggtttaatttgaaatagacattaattgatttttttcttcaagcacgtgttggccacggacggaagggaacatgaaaaatgggacgagaaaa…
>gambiae_Testescontig_8886
gcccttacaatcctaagttcattctttgcatagtgaaactttgtctaggcaaacctttcgtcagcctgttgttctgctgaagctatgtactttaaaataatctttccgctctggattctatctcttataaaaagatgcttcacattcatatgcttcagccgacctaagtttcgttgatcttcagctacacgtattgtggactgattatcctcataataaggaactggactacttagcttgcaacctaagtcttcaagcaatcgttccaaccatgctccgtgacatactgcattagtaagataaattaattctgcttctnntgtggacgacaatgctattgttgattgtttccttgtgagccaacaaactgttgctccatagaccttgaaaatatatcct…
>gambiae_Testescontig_8892
ctcaacaaaatgagaataaaagaaataggagactgtcaaatatgccaagaaccagatacaggacgacacataatattcaaatgcaaaaaatatgaaaataatagaaaagagatctccttcgaaaaattaaaagaaaaatggaaagacaaagcagcaattgtannnnacggaaataaaaaaaatattgaaattcatgaaagataatgaaatagaaatctaaaaaaaggaaatcaaaacagttggtataaatatgtcaaactacaaggacgagtacaacatagctccccacgggaagcggtttttctcgggcggcggtgcggtcgctgcgatgccgcctgccggcgagttttctcgggggtgcatgggcggtttctggggggacaggcgcgttcctgggtg…
>gambiae_Testescontig_8899
ctttggtttcacatttatagctgtttattttttttacaaagtttgttttgtttagtcaacacacaatgtagtatgaaacggaggctgttcttatagaacaattccaatgaatctagatgatatttttgcggttgattttaagagctcccgtatacaggtcggttgttgcagatgcttgtcgacaatcttttgaattttatctatattgctgtccagtgtgtagtccgtattattcaattctatatgttttagttcggctatacaatagtctctaactaattctagctcaccgtagatatttacttcatttttgtcgaaaactttcatttcagatatatcgtcaatatttggagattcgtcttccgcctcctgctctttcattatccatataacgacgat…
>gambiae_Testescontig_8922
tgttgcacgcaaattgcttatctttgtgtgtactggccttctccgctcgcttcgcttcaagccatcgagtctttctttaatcgataaatgaaataaacttagctaattctaaccataagtacacgattgcttttcggtaagaatattaaaatagagagtgggtaccattttccacaggcctactacggtaattgaccgatcaaccgatcgaaaacgaacaaaacacaagaagtgataagatggagatggagatatggagcgctaccccatcaatatcgtacatgaaagctaaaagtgtgttgcgccagcccttgtccctgctgtccctgctatttgtagtcttgtgttgtgtttcgcttccgactgcaattactgatcttggccgttgtagctctgttt…
>gambiae_Testescontig_8931
cttttgttgaaactcccaaccaaaaccccctccgtcgagcaatgctaatgaacattttaattcttcatcctttctaccgagtatagagtcgctggcacgaatgtcaacaaattccgtgttctgccagtgctattaaatttcactcgaaaattatccaccatcttcggcacaaacaaaactcaacgaacgtctctcgcagtgtcgttgcagcgtatattttgttcgcggaagatacactcacatcctgtggaagcaactttaaagtagtatagaaatgcgttttaaaatgttccttacaaaacaagcattacagggtttttccggggttctcatagttgtgggacacttcctagactctttcccattggaagtgaacttcatacggtggaaattgaactc…
>gambiae_Testescontig_8958
ccagtgtttgtgttgtggcttatcaaaattacgacaaagattagatgggcggtttaagggtggcaactttaagcaatagcaaaaatcattcatcattgcttaagaagaagcactggggctagtaaaatgcgtgcgtacgaaaaatattggcgtgattcggcgtctgttatcgttttggcccgcaatcggcacaacgaacgagatattcacggatacaattacaaggtacttgtgttcaaacgaaccgaaaacacaagcttccttccgaaccacatcgtatttcccggtggttctttcgatcctcaagatgactctaccgactggctaaggttgttcggcgagcaaaggataccgccggaagcattacaaacggtgacgtcggtgtctggcccaaggcct…
>gambiae_Testescontig_8969
ctcaaactgtgacaattgcatgaaaatttttcattgagcgtttcccattgttttcgtgcgccagatttcctcacttctgtgtacgtgtgtgtgtgtgttttcgtagcttctcgttcagctttcagcatgtccgtctgctagttttcggttggtcagtatgcgggatgattttttttttagaagggatgcgaagggagcaagtttatcgtgaataaaaattgcatccctccagcatcacaaaaaaatggaacccggccggccagccgtgcaaacatcacaccgccaatcataacacactttcgaagcaaatcgttcttgctactactttggggtgaacttttcgacgggttccccccattgttttactcctttgtcggcgcgccggtattgttgaaacca…
>gambiae_Testescontig_8982
gaaaaattagcaaaaaaaaaaaaagagttgagcaagtgcttgagaggtaaaagagctccaaaagtgcgtgagtgcgtgtgtgtgccggtgaagttgtgattgtgtttggtttttgtttgcatttgtccaattcctatcgggataatcgaaaattaccctttcagtcctccgtgcgcctgctgggagcgcaacatcctaaaacaaacgtacgcacacaccttcggccaccgtccgtgtgcgtgcccgaagggttgttgtctcttcgcccttcacccactcaccctgctcaccggttcggtgaaacggatttcaaaattttaacggaagcgaccaaaacgcccccacgggcagtcgcgctggcgtcctttctgggggacagttacgcagcaatcggtgccc…
>gambiae_Testescontig_9015
gagtttattagtgaatgacaaacaaagctctgcaacaatgaaagattcaaggtcactgcttgttcggtcgacagacggtcttactctaacctaccctttagagagagcgaaacaaacacatacacaatcgaccgcagatgtgcaaaaaggccgtttaaatgctccaatcaagctctaacccgcaccgacgtttgtcccaatgagcaaaaaaagatacaagaaaagatcagcagcagactgcaaccatcatcatcatcatcatcatcagcatcatccccgtcgaccagcttggcaaaacttattggcggcaggagcacgagcgaacgtctcagaagttgggaggcttttttgctgctgttgttgttgctaaaccggtgcccgaagagagaatggtgtgca…
>gambiae_Testescontig_9096
tcaatctagagataatggcattttaactcccctcccccccccccctccccacccctgcttcgacctaacgccagaacttgttgaacagatccatgaacgagtcgtaaatcatgaacgtaatcgccacgtccagacagacgcgcgacagtcgcggcaccgtacccttgtagaacgccatcggtccctcgttcttccagatctgcagcgcgcagtcggccgtgttcttgtacttggccgcctcgagcccctgcatgcgcgtcttcaccacgtcgatcggggtgttgccgaagacggaggccgccccggccacggcaccgaacgcgccgaccatcatcttcggcaccggcttggacggatcgtcgcccttgtacatgtccttgagcgtttccatcacgtaga…
>gambiae_Testescontig_9148
gttttcatcagtatagtttcagtaggtttgttgttttgggcaaatgacaatgctctgtatgttctcccgttcggctgaccttgaaacatgtggtactatttaagtaaaatttctcagaactgggactcaaagtacttaaaacctgcaagaatatgtctccaaatctatttttctatcaatttgaatcatttttctagctcacctttcctcaatgaaccctggtatcatgacaccatggtgctaccgttaaacgagatttgctgctgcatcttagtagactgttttcgctacagtagacggtggccgtatgaccttgacgagttaaacttgttgtcatatgttagtagagcctagtttgaaattattttttgaattatttgatgctccttaccagatttg…
>gambiae_Testescontig_9161
cggataaatcgcaacgcggaaaagggggacaaatcccatcactcaaagaagaagaataagatagttgaaatgttttttacaggaatgaattgtttgggtactgttttaagctggctagaaaaccctgcagagcaaggaacnnnnnnnnnnnnnnnnnnnnnnnnnnnnnnnnnnnnnnnnnnnnnnnnnnnnnnnnnnnnnnnnnnnnnnnnnnnnnnnnnnnnncagaaaatgaaaaaaagctagagatactataatgaaatcagactttatatcgggtttgaataaatcaaatttcgtatcacaatattaaatattgtacaatataaatttaaataaaacctataaatggaatttcaatggactgcacctacaataaaacttttaaataaataatag…
>gambiae_Testescontig_9164
gccgctcgtaacccgatgtatgcgggttagtgttggaaagtgacattgaaaaataaaattaatttgtaaattgcataattatttcaaaaatttaaatttaatatgaaagaatatgttatannnnnnnnnnnnnnnnnnnnnnnnnnnnnnnnnnnnnnnnnnnnnnnnagaatatgttataaaataatttaaaattataaacagtgagtctcgttttctaggaacatccaagcagacatatttggcacgccggtcaaagatatgtaccatcgaaagatttattcgacatggaagcaataattggatgatataaaaataaaataaaaacccaatacaagcaacggaaaaggtattgcacctgatccagctggttggaacctatccatgcctgtggaagga…
>gambiae_Testescontig_9166
taaactccggatcttccaacaccgcattcgctaccattcccgtattggacgaaggaccaggactgcctacaacaccgtgagccaacaggccaaccaacagcaacttcaccggcaacaaggtggccatcatcaggaaggcccccgcactatcaaagggggccatccttgtgcgactggaccaatgcccgctaaccttattcactggtttgtcaaataatcggctcttgaatcactcacactcgtgaatctccactgaggatcactctgttaacacgatcacgatcgcgtatgttgataggttactgttatgcaaataattatgcttttaacttttttggatatattttatcgcgttaatactgaactattgaacaatttttacaactttacgaataggta…
>gambiae_Testescontig_9282
ggcagcgtgtcgcgaggcaaatcgtccgctccggcagaggacgcaatggcggagcgtaacaaatcggacagcaagatggacggcaagacgttcttcgatctgtcgctgctgtccgatccttcctacctcgtgatcctgatttcgaactcgacgaacgcgatcggctacaccaactttatcattctgctgccggcttacgcgatttcgctcgggttcgacaagagcctggccgcgtacctgctgtcgatcgtttcgacgctcgatctggttggtcgcatcggcggatcggcgctgtccgacacgaatctcatcccaaagacgtggtactttgtcggtgggctgtcgatatcgggcctggccctggcgctgctaccgaccgtccgtgactacacgatggtg…
>gambiae_Testescontig_9283
gtgctttcgcataaaacttaggtctatacgttgtgaggcgcagtacagcttacagtttaaaatagaaaataccaaacaaaagcacgcagcgttcgctcgctcattagcttcgtactaccgactggatactacgtatgttttgaacacaatactttaaagattcagtaaaacgctaaccaattcccgctcctaccgccgcacattgattaaagctaaaacagccctagttaatgattgctttcactcattacttgtttatgtttagtattatattttttgttctctctctctctctctttctctaatctctttctctccttccttcttttgcactcttcgccattctcgtacccctttgcagatttgttctttacacttagcagtaacgcttcggtaact…
>gambiae_Testescontig_9334
ctctattcaaaaaatttggaatttattccaccctctgctgatattacacacacgtaaaaatttatatatatatagttctcatgggagattttttgctgacttaattatttttatagatgaaattctattatggttggtgtggttgactccttcgatacaatggacaaacacacacacacgcactagtgcagcaaatacaatccaattgtcacttcctaactagcatttgcataccttactacacacatcgtccatccatagatgcattccctccacgattaattttgtgcgatcgtactaaatgagcttgaagaatgccaatttttggctacacatcgactacctacaactttgttcgcaccagcggacgactattcccgcccagcgatccaatattta…
>gambiae_Testescontig_9405
accgaatcaccatccattagcgaaagggcaccggagagctccagaaaagggaagcgttcctcgagcgtttgcttgcccgcgcgcgcataatcgagcccgttgttcagcagccaaaccatttcctgggtccaggtggtgccacacttggggtacgtgatgacccacacatcatcctcgtaaacggccatctgctggatggggcttaccagcggcaggaacttctcgatcatgatgcaccactggtcggcacgcgtcaaccggtagtgcttctccgtgcccgggcaatcgatccgatcggtgtactggttgctgtacttttcgtaccgtatcatcgttgcagaggctgctggtcggtctgcagctaacgttaaactaacgcaacgcagctttgcgatcgat…
>gambiae_Testescontig_9465
cgtgcgtaaataaacagaacgtggatcggccttcagtacatctacaatggaattcttttctatttgaagctcttggagttgcgattctgcatttgcattgaacataacgtttaagctcgaactgttcagaacccaattaggtacggatacgttaggcaacggttgcccatttgaggtggccgaattcctgtctaacagggttgtttcctcaccatccggtgcttcgcgtgagtttaaaaactctgcctctttgaggttcaccggaacatcatactgtgggatgtacggtttgatgtctagaacgggagtaccatcaaccatgtctgtaccgagaaagtacactttggaatcttcaacccgatccagctgcaccagcgataatccaatcggacatggacg…
>gambiae_Testescontig_9560
acgtactacggttgggaaccagcatcggtgcttaatcgataacgagtcaaagcctactttcagtttcagttcccgttcgaacgtcggttgcatacggtgctgatcgttgcgcgctgccaaccgggcacatccttgctcgggccagttaggcccatccgtgtcttccggtatcgttccggtgttagcggggcggcgatacacatagatcgcgtgtgaattatcgcaatattatgacctaatttttcggcgtgccgcagtgttcgggagtccgcagcgccctgctggtgcttgtggaccagaaagtttgaatcgtgaatcagtttgcgccatgagtaaggaaaatcttgcgcaaaagtgtgtgataaaacgggaatgatttgagttctagtacaaccccaa…
>gambiae_Testescontig_9562
agatgtaaatggtgctcggcagcgaagcgaattatggcgtgtgttttattcctgcactcagaataagcttacaagaaatgaattacgaactaatacggtcggtgtgttggggggaatgaagcgtttctttggggcgaaatcatgttcaacagcagcggctccctgctctatccccatgcctgggttttggcgtagtggagaatcagttttccgttggtcccgtaacattcgtacaggtttttgatgatctgatccggcgaaggagcgaatgtttggtttatgtagagaaacaatcgttcttccgcatccagctttagatacttatggataaactttacaatagcgctgatgggcttttcctggtccactgcccatttcttctgcttcaagatcggtgca…
>gambiae_Testescontig_9600
tccaaaagttgagtatcactatcaatgccttctggcatgccaaagtcttcttcaatcgaagtaggaacaactgaagggccaggtgagggatccatcaatgcttgcatttcacgttcaaaattggtttggtgggttcggcgaattttagcgaattgccccgattttctcaatttctttgagtacatatcgccttcgaagcttgtgttagcttgaaataagcctgaaacttcgataaaatagttgatttgtacgaccaaaacaaaaataaacgccaaataaatattcactacagtattgattgcagcaaacaaaacactgaaaatggctgatgcacaaccactcactaccgttgaagnnnnnnnnnnnnnnnnnnnnnnnnnnnnnnnnnnnnnnnnnnnn…
>gambiae_Testescontig_9614
cttcttccacgatgatactggattcttaattttttattttgatcttccttccatgaaaataaatgagtagtcaacacaaattcacacacaaatatgatggatatttttatatattttcaatattttgagtagttgtgttcggtcttatagcaaatatcacatcaatagtagtaacagtctacttgatttcagctggggctccagctttgatgagacttcgattagcttggatagctaatcctgcgtaagctcttcttgttgaattacagggtatgtttggtagctggtactaacgttacagttccaaagtagtattgccgacgttgcggggtgatcgatgaagaagaatgcagcctgattgtattgggctatgttagcctatttcacaacattgctctc…
>gambiae_Testescontig_9688
cgggaaatgcatgttttcgaattgtgcaccaaagtcgtggagaaaatgtgttttagtgcgtttagcatgaaatgtttatgatttatgctataaaatccagtgcataatactcaataagcaattgatcgaaaaatcttagtccacactaagctagtaccagctctttgaatttcctatacaagcagtcactgttttgtttacaagaacaacagttgaaagaataacatcaagttcaacagcatacaattttcgcttgccaaatgccagacaaatcgacggtgcaattaaccttcaaccctgcgaccggatacccgtgtatgatttaaattttcaaactgaactaaggggaatatttaaagaattcattggatggaacatggttgaaaactggattaaatt…
>gambiae_Testescontig_9746
tatgttttgagtatatatttttatttcataagtttagttaaataattgttttaataagtatacaatccattccgtacagatttgtcaccaaagaattattattaatataaaatcatacagtgcacgattaattaatggtgggacggtatcaataattcgattgaagaattgacacacctcctaacagagagtctatgttcatgagttcgtttatacagatgcaataatgtagctacattactttttcagacttttaaatagagtgacaactatgctttaaatctcccaactgcaaatacgcatcaatcgttgacactctcaacccccgaaatcgtgttacgtggaatgctcggtatccaggacgtttaggatgaaatcagttgtatcttgcgccagctc…
>gambiae_Testescontig_9747
aacactggccaccggagaggtgcattcctttgaacgggcggatattgaacaaccggtccgtactaccacaccagccgaagggcaacagcagcctgagcaaactttgaacactgttactaacaccgttgtagagccaaatgtaacaccgaccctgaacaatgtcgatgagctggcgcaagatacaactgatttcatcctgaacgtcctggataccgagcattccacgtaacacgatttcgggggttgagagtgtcaacgattgatgcgtatttgcagttaggagatttattgcatagttgtcactctatttaaaagtctgaaaaagtaccgtagctacattattgcacctgtataaacgaactcatgaacatggactctctgttagaaggtgtgtcaatt…
>gambiae_Testescontig_9783
cagctgatttgacagctgggcgcaggattgtttagagtagacggaaaacaattcaatttccacgccgcaacacgatggagagcacgaaatctgaaccgcacagagtgttggaacttttcagcggtattggcggaatgcgaatggcgttggaggaagctgggaaagagtttgaaatcgtctccgccatcgacgtgaatcccatcgcaaacgaagtttacaagcacaatttcggcgcaaaaacggtccgcaatggaaatatactgagcctaacggcggagaaagtaaccaaactaaaggtcgatacgatcctgatgtcgccgccctgtcagcccttcacgaggaacggaaagtttaacgatatcaacgatcgaaggagcgacccatttctgcacatttgcg…
>gambiae_Testescontig_9862
acataggcgatcacagccgtatttacatatttacaatctattttttattttacaggattttgacaactagttttctttattccctttaaacttatgcaaccccaagcatatcgcagtttcagcttaaaaagtgcttccacatcatctgtatttggctgattatattcagtacttccaatatttttaaaaagattacaaatatttctacacttcattaatggtattttaaagttgtttggtggaccacattgccaactacacgttgcaaatacgggatcaaacacaatatctcgagcttcgtgcattttattttttctatcacatcgtgtgttgatttcattcagccactgggtaatgttgttgaaatattctgtgccattcaatctttcttccagctca…
>gambiae_Testescontig_9875
cgacaatttgcatattgtttacccaatctgtagggtattcaaccgaactaataatccctaaagattccatatttttaagctcatcttttaaacgagagtgcaggctaattggtatgcgctttttgtagtgcaaggagggagtggagttttctttaagcgctatagtgcattcccctggaaggtttcccaggccttcaaaaagatctgcatttgaatcaatgaacgttttcctgtctgatggaaaagactgagatgattctatactattcaagcgtttcagcaatccaaatgctatacatgtttgtaatcccaatattggttgaagattgtcatctacaacaaagaaattagctgataatgcgtttttggtttcctcgtcaacacaagtaagacgaatct…
>gambiae_Testescontig_9886
catccatttaattcactcacaagcaggaatccacttcccaaattaattgtaaacatgccgattcttagcgagattgcgtcgttctaatggatttctctccatatactccatgatgcacaacacataacgaaacaccctttttgcccaaaccgaccacgttacatcaattccggctcttttctgggagatttttgttctattgcgctccttcggcaccgattggcgatagaaaaacaactgcgaggcagtttaaatttaattataaactgttgtttttcttcatccttgtgcaaccaaaagcacacagactctcacgcggatccgagccacatcgacggaaggatgagagaaccgtcattcgttacggtggaatgtggcttgcggccatattgcacgacc…
>gambiae_Testescontig_9918
gaatagcgacactaacctagaagggcctgtgatgaaattgcagcgggttgtggttgttgtcgctaaataatagttttaaaagaacaaaatacgcatggaaaataaactaaatagctaccggaaaacaaaacgtcggcaagcgctcctaaacgacgttaaggataggatttacaacatggtatccttccaccaggtgcaaacggaggagaaagcgtcccacgtcattatagaagcggataatgagcctccaccgaaggaaagcaacagtaggaggaaaggcgtggaggtggaagttgcgaaaatcaaagccaaagccttccgttcctttccgagccagccggaaccagcaaccttcgacgagtcggatcattcggacggtgcattaacgaacgtggcagt…
>gambiae_Testescontig_9957
aactggacgaggcgatccgtttgtacgaggtgaatcgtgattcggagctggttattcatgtaaacaatgccagcaaggcggaatataggacgaagaacgaatacagcagcaagtaagagaaggagcagagctgaaagaacatctgatcaaatagatcgtgacaatttaagtgtgcgtgaaggaatgtcacagttacgcgcaactcagtcacaacacaatcgaatagggcgaaatcaacaacgacgattagaaagagcacaaacgcgccggttcgtaactaacatccgcagaacatatgaccaacaacgacaacaagagcatcgagctttttcatattcttccttccatcgaattgcatttcaatacgagcctgacattgcatattataaccattcaaaa…
>gambiae_Testescontig_9959
caggtgtaaattcttcctccgattttttcatcaacaatatttccgacactttttttgtactgctgctcttcgctttattcgaagaggcagcgttcgttgtagctttatccacaggcaaaagcgaaaaagcggttgcatgattgatttcgtctttgaatgactgtgaaaattgttctttgattgacttcatatgattcgtttttgatatagattcgcttgagtacatattttttgttttaattcctctcgaaacgctctcagtttcctctatttctcgatttatcgtgttgataggtaattttgtggtagccatcttttctccgccttttaattcaatcttaacatcagtcattttaggtggctctttaggttctgtaatcatccattcattttttttat…
>gambiae_Testescontig_10009
ccaaaacaaaccgctttataacccaatttgaagctactgctttatttcctaaatttaccatcatatgcaatagaagatacaaattaaaagctatgtaaaacataccgaacaaaacaacgccaaagatcatcaaaggtgttaaatttacttgctctaaattggccacaataaaataaaggtttataccaataacagtaaaactgagtgtgatagagataattttttcaagtctgccattcacaaagtctgctttcatcaatgctaaacttgaagaaaaggcgactgtaggtatcgcagcgaatggaagctgtaaagccatcacggcattcaatatatcgttcattttagttaaatcttccaatctactgaagaaagcaacataaaacgcaggcatgattg…
>gambiae_Testescontig_10033
ctcgactagcatctcccgctttactcttcagttgactatcaataaacgaacattactattacaacttacgcagtgttacagtccggacatcccaaattgtcgacgaggattttaaagcacaactcaaagaagcgatggcagaactacagcaagtagtccttttgataacggagattcttcagaagctagcacagccaacaactgcccctagcatcccggagcaaaccctccaggccttgataagcaccatcagcgaattttcgtttgacgcggaaaacggaatcacttttgaggagtggtacagccggtatacggaccttttcgaatcggatgcccagaacctagacgattccgccaaggtgcgtctgctgctgagcaagttggacacaccatcacacg…
>gambiae_Testescontig_10051
cgaactacaacaagacaaggaaaaagaacagcaaatgtttggatacctggctacgtgtttcgctccagaaatctgaattaaataatctgttcagcaaagtactttcccgttcatacggtcaggttttgtaagaagatttacccaacagagtgtccaacaagcgtggaatgtgtaaaggtgcctttctaggattgtcgaacaaaggcttattctggtttgcatagtgacgagtgagaggttatcattttcatagaaattcaaactatttcactatttcaaacaatattaaacatgaatggattatccttacgcatttccaatgtaagagcgaacgaaaatgttaaaaagaattccgaaatccgaatggatcttttccaagtgccttcagtatatttaaca…
>gambiae_Testescontig_10086
cagctgatgagtgtatctcagtggttagttgcttcgaatttagtggaccgcagtatttcagttgcaaagaatcccgaagtgtctagcaaagcgaaccattaactgtaccatttcttctctttctctgtgctcaaccctgatccggaaagtttgtgcaattcatcccaaccttcagcgcactgcgtaaatgaacaggatggcacgcgccggtttccgaattgctctgcttcagctaaaagtcggagccgacaaggcacaaaacatcgaaaacgcgctggccaaaatacgctccgccgtcgcggacaagggtgctcgcgtggtagcgctgcccgaatgtttcaactccccgtacggtacgcaacactttccggcgtacgcggaagagataccgtccggtga…
>gambiae_Testescontig_10148
ttatatttgaagtttatttacaattattattactacaacggactcgttaaacattaactccctagttctctgcacgtgtggtttaattgctatccctcacttttatctcaatctcctactccttggtcagcgatccgacaactcacacacgttcttcatacacacacttgtgatagacggagcaactagaacttaccgggtcggagcaatcccaagcaacccggagttgtgcgggtcgacctgaaagttgcaaataaaagtattgggtgcaatgattccagtagatgcgagaaagcataagcgattacgacccattggtgcagcgagtacgggtcgggtattgaacctactttgacctgacccaaactcgctgcaccaacgggtcggagtcagttatgc…
>gambiae_Testescontig_10186
gttgcacttccttcagccctatcccgttgatccagcagctcctgcagcacacgccgagcatagtgaatgttgagctggttttcctgcaacatatccacaatggtggcgagctggctagtagttaggcgcgcatcggccggctctagcttgttacggtttagcatcgtaagcagctcattgatgagaaagtttgccaccagctttggggatcgagtcgccgactcgtcgatgatggaacggaagtgttcgtatagtgtgacgtcgttcaccagcgttattgcgatcgtactggtcagctggtggcgctgtataatcgtttggcgtgtttgctctggcagctccggcagtgtctggtgtagcttcggcacgtctatcaaaccaacggcatctgcgtcagac…
>gambiae_Testescontig_10206
gatgtcacaaaatattataattaaaacagatctagaatgtcattatgtgtaacaaagcatcaagaatgaaagttactagtttgagataacgccaaaaagagtacacgtatttaattattaaaaaataataataataagattcttcttaagagattcaacgtaaaaattgtctgtgtgtttgtaaaaatgtagctgaggacctttcaagtaattatgttacaaatattctttaacatagtgataacggtttggcagctaaatatgggttactgttgtacatatttataatacataacaatcatcattccgttactgaaacacacacacacacacctaatgcgttttagttttaccacatacaccgatactgccccctaaactggttacacgtacatatac…
>gambiae_Testescontig_10218
aacaggacaaacgtcaaaatggttggattttggaatacaagatcgttataacaaaaaaacgatcgattgtgctgcagcgctgcacagattttacataaaagacatatttctaaacaatagggacagaaaatggcacttttgcggacattcgattagtggctgtgatccgctgaaatcgctttttatgatcccagttatgagacaaattgaaacacataatggtgtgatctagcccaatcattttcagattttaatttctttattgactatgtaatgcaaaaggggttggctcaactctatgtggttaattatattattccaacatttttacatcacatttctttcaaaatctcctttaacgtaaaattttcattttcatgttcttcgatggcttttaat…
>gambiae_Testescontig_10223
ggggtatcttgggtatctagggtatctatatatatctagggtttgaaggaaaaaatctcaattttataatcattgaactataaaactcagccaaacaatcaaattagtctaaataatccagcaaaaatcaaatgacagcacgtacgattaaatcgtatccaatggagcactgctgcggccctatgcggtcgcgtggagcctcgagaaaaagaacatgtcaccactgagaaagaatgtgcatcttagaattggcttagaattccaattttcagatcgacacttcagaaaaatcttcatttgtgtaaccgctgaaccaaatctaatccatatcccagataaaggatgcatattctcgtgagatggaactttcattttacgcattagctcccccctcccctt…
>gambiae_Testescontig_10234
tgctgggcggagatgaggaaaaagatctgcggcggcgtcaggctcagcccgagcagccggttcatgcccttgattggtccggacagggagaggagtgtgtggtacgcgatctgcagtccgccggaatgaatcagcagctccatgcggctggtgttcgagaagacgctgacggcgcccgggacgcactgcatgatctttgtctcgaacgctttcgtgatcgagcgcaggatctctttggcgagggtcgtgccgagggaggcgtagtgcaggtacggtggaagcactgggttaaagtacggcaccaggatcaccgacagcggtacgacgatcgagtgtgacagcgtgtcgtagaatactttcgatatttgcgggtaagcgtatgccgtttgggaagcgtcc…
>gambiae_Testescontig_10235
aggacgtccgtatctaccgcctttgcatatctcaacctgatgtgtcgaatgactcccatgatgaggaacaatttgttgaatggttggaagaagaagaggacggtcacagctgccaccaaatgtcggacgaaagcgacattgaagatcaggatgagtatagtgaatttgatagagcccacaagaatcaagtatttgttgaaacanncgattgtgggctctgaaacatcaaatcacgcatgccgctattaatgatttcttagaagcaatactaaaaacaactgatttttatgttcctaaagattccaggacatttctgaagaatcctgtaggcgtgggaaaagaaattgaaaatttggctggtgtacaaatgtggttcaaaggaatagataaatctctgca…
>gambiae_Testescontig_10252
aaacctgtcggaaggtccgggctgttttctcgttactcgataaactcctccagttcgctcgaccgacttgttcagtgtagattccgagaacagcatggaagcgacagtggctcagctagggctgaacagtggtgcaattccgacgatgagtgtgttgatgcgttttctgatccttaagtattactcgcaatactacagcttctgcacggttggaaatgattttctccaagatgtaccattgagcagaattgtgctgtcgctatacgatcaattgaacaccagtatgctccacgcaatcgacaacggctgccaagcgttcgtggttgatgaacagggtgctgaacgttttctcgatctttacatgccggtgcacgatttggcccgccagcgatcgttgga…
>gambiae_Testescontig_10267
catacatcaaatgtagaattttgatgggcttctaaatctaaagcattaagctgccgaacaaatctatcgggagataattgatcagattctacacatgttgctggcagcgatcctccatacaattctgtgaagaaaatnnnnnnnnnnnnnnnnnnnnnnnnnnnnnnnnnnnnnnnnnnnnnnnnnnnnnnnnnnnnnntcgctagggctgttttgtgtattattgttgcatgtagataaagacggttgtgtagatgtctggagtctagctttgaatttttgaattcgttctgatgtggcaatgataaatgcacgaatttcctccttctcttccgggccnncctccttctcttccgggccaaaaaacctggaattcaaataatttatcctaggatctat…
>gambiae_Testescontig_10282
cggagcatcatctgctcgagccgcctgctgcattcctgctgcactctgagcagatcgttgaggagtttgttcttgtgatggctcactcgaggcctgttgctctatagcagcatccttttgagccgcctgttgcattgctgacacaagccgggttgtggcagctgtacctgtaggagtctgcatggctgacgtcggcccactggaagcgtcacccggggcgttcggcattaccggaacagctgctggtcctgggggaggagttgtcggtgcatccgacgcctgcattgttttgtccgaagagcgggaacccataattgttttcaccgattcttcttggccgaggtgaatgatggtaccacgatttgggccgcacggaagcaaatgctgtttgaactgttg…
>gambiae_Testescontig_10304
agaatgtgcggaaagtcggttcgaatgtggattgttgcttctgatgcatccgtgtgttgatatcttgtggtcgcacaagatcaatgcgcgtgcgaatgtttcgacctaagaacaactttgctggcggacttcctgtttcggtgtgaggagcctttcggtattgtagcagaaacgtgttaagattcttttgcaaagtgtcttttgttgtacccatagctgtcaacgccttttttacggtttgaacataccgttctgcttggccgtttgtagccggatggtagggggctgtcagcttatggtacttaacgcctgtgtttttgaggtaagacgtgaaatcggctgatgcaaattgtggaccgttgtcggagactaccgttactggtgctccataagctgcga…
>gambiae_Testescontig_10328
gggttgagcagcgaccagcgccagtcggaacggaaccttatttttagctttattcgtgaactgaaccagatccgtcgaaattatgtgcagaaggactttaccagcagctacgtgcttaacaacgtgaccgccctgtctaacgcccatcctttcctcatctggaccgagcttgtaccgggcaactggacgggaccnnccgagtacctgcgccagctgcggaaactgctgctccagtaccagaaccgggtcatccacaacgcgctgctgatgctgttcgcgctcaacacacttcctccgggccgaccgtcgccgttggtttgcacgcgtgctaccaattgggccctgcccgaggtcacttcggccctgtttgtggctcagtacagcgaggaggtcatacgg…
>gambiae_Testescontig_10339
aacaaaccactctttaaaggctctccggtgccctttcgctaatggatggtgattcggtcggtcgggtgcaagatttaccccgcccgcgtcacattaagtgccatctgccggtgatgctgctcccggacgcgattcgtacggtgcggccgaaaattatctacgtctcgcgcaacccgaaggatgcggccacctccttctaccatcactatcgcaacatcgtgggctatgacggtccgagggagcacttttttgacgcctttctgaacgatagtctcatctacgcaccgttcagcgagcatgtgcgtgcgtactgggaatggagcaagcagccggctggggcgaactgtcttttcctaacgtacgaacagatgaagcgcgatttgcgggcagtgattgggc…
>gambiae_Testescontig_10346
gggttaagtctgcttatgaggtccagtaggccgaaaacccccgacctaccgtaccttcttacggatgttagccaatatctcgattggatcttggagaatatgaaagttaatggtacagataatgcccctagtccgacacaggattttactccaatgaatcgtttaccagtgcgaaatattgcaaagagacggctttttaacttcaatacatgcgggatactttcaaatagctcccaggaaagctacgnnnnnnnnnnnnnnnnnnnnnnnnnnnnnnnnnnnnnnnnnnnnnnnnnnnnnnnnnnnnnnnnnnnnnnnnnnnnnncgaagataatcgttcatcctgcgtacaacagtgcccaacacacggatgacatagcgctggtacaactgggatcg…
>gambiae_Testescontig_10372
ctaaaaatggttgctctaacttactagccgtttcatttctcaacaaacattgatctcctggctcaaaaatcttgattttacttgtttggtcatactttaattttaccttatgtttgttatttatgagcttttctctgacttctcgatgtgaaattaccaatttagcttgtaaggtttttatatagttgtctaaatcgtaatgcatttcctttttagggttttctaagcaattcgaaggaatattaggcagtcggccatataatataaagaaaggggaataacctgttactgtatgtacaatgttgttgtacgaaaactnnnnnnnnnnnnnnnnnnnnnnnnnnnnnnnnnnnnnnnnnnnnnnnnnntagaattgaatccaatccttccaagctagtg…
>gambiae_Testescontig_10373
tgacgatctcaaaacactcaatcatgacgtagtactaacaacaacaaggtctatgatttctaaacaaaatgacgcttcttcagacaagaacattccgaacaatccacagccttcatcaaaaactgtattcgtagagctcgtagtttgccctgagataaaaaatgttgtagcaacaaacgaaaaaatcaaaattcccgatacacaaagcataattcatctacggagaatattgctcgatattttgaaaataaaaaaagaaatagggaaagaggtgatactggtaataaggaaatagattgtgaaaaagaattaaaattgctcattatgaacgatcatcatattctgcctacagcaggacatgcaggagtaaatagaatgttgaaaaccattaaacaacga…
>gambiae_Testescontig_10401
agcattaaaatgcatgagatttatttgagtcgttcgttacaagtcacccaaaccatccatcaatatgtcttcttctttttaatgcgctcaacctagtgcttcccacccatctagtagatattttgctttatccagtccacatactcggccacattcgtgtacacgcccggcacaccgaacgttccgcacttctgcggcccgaaactaaccacgccgatcaggtaccacgatccggtcatctgtcgcatcagcgggccgcccgagtcaccgctgcacgtatccttgccacgaacgccaccggcacacatatgcgtctgtttcagcaagatacctcctcgctgatagaccggcgcacactcctgcagacttttaatgttcatctcgaccttcagtttcttc…
>gambiae_Testescontig_10425
caaaaatgactgtgcattttttgctcatctttattacacatcattagaaacaccgtcgctttgtaccgcattggaccaaacacttgctatttttttaaacagtcctaacaaacttaccagcaccgttacacctaacgctatcgtaagtgcaaatcgcgtttctgggaaaaagtgctccctaaaaatacgcttctcatatgcaagcgcaagagcgaccatacccgtcgaaaatccagccgctccaaccgcacgatggatgcggtacagccacgcgggtctaacaaattggcgcagctttggccatcccaacaaagcgaccacgccgcttaccagactgacgacgactaacactaccgataacagtcccacgattgaatgcattgtggcgaaatggttgtg…
>gambiae_Testescontig_10429
gctcaccatggcctactcaaacacactctcgtagcccgggattatgtttccactatttacacatcaattaattcccataatgacttcttccgattgcttgccatgaagcagcctaaaggaccctgccatgatcctgtccctatttgtctgtccttttaccattctttgaaggagaaagtgcgcctccgaaatgaacaacagctgaaccaactcgtgcctgaagtggtnncttctggcccgaaaattgatccttcatagacacctttccttttgggatatattcgtcctccgttgatctttttattacattgcttgtggttgcacaatgtggttcaatggatgatgattgttacattacagacacctggccatggctcggggtgaatttcatgcaactnn…
>gambiae_Testescontig_10453
gcgatcggtgggacgaaatgttcgacaccaacctgtgtttggcctatgccaagcagctgccggaccacatgacggcgtttttcgaggaggtgtaccaggagagcagccagcgccgcgagcgcttcgtggccaaaatagccgagctgaggcaggaggcgctggatttgcagcgcctgctgggcgagcagcagcagggtttgccggcagggatcgaatcccgcccgctgttcgaccagcgttccgcactggacgcgagcctcgaacagatgcagcaaaagctaagccagcggtacgaaatcattgacgagtatctgctcgagatggaaacgggtacaggacgccctcttcctggtcgctgccgcaggtcgtgcacgtccgcaggtgtacctttggcgtcag…
>gambiae_Testescontig_10456
cttttgtcaaataaacaagttcgctccgtgctcaacgaaacctacgctcccgaagtgaaatggctcgtaccaagcaaaccgctcgtaaatcgactggaggtaaggctcctcgcaagcagctggccaccaaggctgctcgtaaaagtgccccggccaccggaggagtgaagaagccgcatcgttaccgtccgggaacggtggccctccgagaaatccgtcgctaccagaagtcgaccgagctgctcatccgcaagctgcccttccagcgcttggtgcgtgagatcgcccaggacttcaagactgatctccgcttccagagctcagccgtcatggcgctgcaggaagccagcgaggcgtatctggttggtctgttcgaagacacgaatctgtgcgccatcc…
>gambiae_Testescontig_10499
ccgttaccgaaacaatccttcaggatgaatcggttcccggcacgagcagcagcggcccgcaggttgcatgtttgataaacgtcgcaagcaactatctcaacgccggcaaggaggcgaaacgctggggaacggcacacgaaagcattgttccgtatgaggcgttcgagacgaaaacgggttacattacgcttggctgtggaagtgatgcgcagtttgtgtcgctctgccgtttgctaggcgtggcagagttagctcaggatgaacgtttcgctagcaaccggacgcgcgtctcacaccggaaggaactgattgcgatcctttcggacattctgaaaagcaaatcgtcatcggattggatgcgcatttttgaaggcgcatcatttcccgtcggtccaataa…
>gambiae_Testescontig_10506
atatgccgttatcagtagaggtttcctccgggcaacagtcacttgcttgttggtggtgttgtacggtgccaaagttcaggtcgaaccaaagtgcgaagaattctgcctgggaaacgacgaacaaacgatgcaaaatacaggaaagctcgccggaatcacgctattcattaccggtgcatccaggggcatcggcaaagcgatcgcactgaaagccgctcgtgatggggccaacatagtgctggcagccaaaacggcggaacctcatccgaagctgcccggaaccatctacacggcggcagccgaaattgaagcagcgggcggaaaagccttgccttgcgtcgtggatgtgcgcagtgaggaagccgtccgggctgccgttcaaaaagcagtccaaacgtt…
>gambiae_Testescontig_10520
gtcagatacgtgggtatcaacaccaacgaccattactcaaatctcacttgcttcagtgctggtggtttccgttggagtttagtatttaaacaatcgtatcgccgttctagttctagcgatgcataacttcaatgcgaaaccatacaacagtacagaggaaatgagaaagctctcctccaagcgatgaagctcaactggttggggtatcccaccaacagagagcgccaccagctttttcgctatttttagaatgcatgagtcgtttgccgtctgctaaacgaagtctttctatattccgtttaggtagagaacttgagtcgtttagaagccgtttagtggtcgtttagtggatttgtggcacttgggacggtacctcttatacgcggattcggagatacg…
>gambiae_Testescontig_10524
tcggtcagtgagagtggattgttgctcatgatggcgcatccttgcagttggtactttaagctggtgagcagaaactttccatttttagcgaaaagattcgcttgtgtaggatcttccaggcgtaggaaaatctcttccgcatcctctagccggccgtcgagcgtggttacagttgcgttcagttcgttcgccgacacgtcgttgaattcatccaacgcttcaaaaaacacctttgccccatgtcgatcttccactggccacagcgtacgcacgactgtcccgacctccttgccatccttcgctttggtcaactttatcgcaacaaaatcgcccaacatgagacccaaccgtctcaccacactgattggtagcagcaccagaccgtagcgctgactgtcc…
>gambiae_Testescontig_10614
gggtaagacccccgtagtcgaaacgtcagcggctcgtttgagagacacccaagtagcacggggcccgagaaatcccgtgtgaatctggcgggaccacccgctaagcctaaatattccctggtgaccgatagcggatagtaccgtgagggaatggtgaaaagtaccgcgggagcggagtgaaatagtacctgaaaccgtgtgcctacaagccgtgggagcgtcggatgcagcttgctgcatctcgtgactgcgtgccttttgaagaatgagcctgcgagtttgcggtgtgttgcgaggttaacccgggtggggaagccgtagcgaaagcgagtccgaacagggcgattcagtagcacgctcaagacccgaagcggagtgatctagccatgggcaggttga…
>gambiae_Testescontig_10643
cagaacttctatgtcaatcacagcatcattgtttccaatgatgtggatgacatagttcgcaaacaaacttaggatatggctgcgtttacctgcactaataccatttagtacaggcaaacgcaacaaactgaacnnctgaaattaaagcgctaattcgctggtgcagatgaaacgaaggataattctttgtttgaatgcggtttgtggtcctgaaaaggaccgatttaagagaggttcatgaaaagaagccaatcatttcagtggcttacttcgagctggtgtactttgtgacagccttcgttccttcggagacggcgtgcttggcaagctcaccaggcagcagcagacgaacagcggtttggatttcgcgggacgtgatcgtcgaacgcttgttgtagt…
>gambiae_Testescontig_10664
cttcaggatgaatcggttcccggcacgagcagcagcggcccgcaggaaccgcctgtactacggttacggttgcaaaagccacgcaacggcaaaaaagtacaatggacaaacggaaccgtcgacaacgagcatatgaacaagaaaaagtccaaatgttgttgcatctacgtgaaaccgcgagccttcggcgaaagctcatccgaaagtgaagatgagtgtgaacactgctttggccatgttgagttgaagaaaaagaaccagaaagttcccccgatgccagtgaaacgtgatgacggggataacgacgacgggaaaccacataatgctgacggtattggcggaaactccttgggatcgtcaaacggcggtactccgtcggaaccaccgtcagcatcgggc…
>gambiae_Testescontig_10687
cgacgcgctgattcacgcaaaagggtccgataaaacaatcttatcatgaaccatttttttcttcttcttatcaaaatttgcttcttcctatcatagtatcattcatcgatgcatcggaagagttgtaccagtttcctcgaaactacgccctggtgcacaagtggatagctcagtaaacgttacagtccagtgttttctatcaatatgtcggcccttcctgcatacagtccggttagtagactttgtaccgcaagattacgattcgcggacggatgactcatgaccagtaagtaacagtggtagtgcagcacggcgttccattccatttgcccatggtctaatgtaaatgatttcaggttcaacataaatctgcagaccggaccaaacactaacccacgc…
>gambiae_Testescontig_10723
ctaacattcccttttccctattgaaacgtgtttttcccaaaatttgcaagataaaaaaaaacagctgatcggacatgatcttcaaactaacggaacttgtaaaaacagttgcgtccaaaaaaacagcaatgaatggnnnnnnnnnnnnnnnnnnnnnnnnnnnnnnnnnnnnnnnnnnnnnnnnnnnnnnnnnnnnncgaaagaacaataaagtaaaaaaaaagtatctcttgatctgctagatgaagagaaaaacaaaagaatgaaaaaagcgccaacagcatgtcatgatgtagttggccgcatgaaggtacgtggaattttcctcgctgtgcgcgcgctcgtaatatgctagatctagttcattgatgatgtgtcgcgcactcgccctctctcctg…
>gambiae_Testescontig_10809
acagctgtgattaatcagaaaagttgtatgcaatgtagatttataattattataaatatgtttgagactatatctcttatcgttaggaagcaattttctcagttcatttcgatttttctcctaaggagatttaaataattgataatcttcctcattgaaatgcttagagcaaatcacttgattgatttcggtatccaattctcttcttttttacaaaaaataatcaattttcgttgcaataggttatctttcggaaatttgtgaaatataacattaagattattttttgttacgttgtaccggttgattttacaaaacgatgcagcgcacacatttgccatctttgttatccaataaaaactgttgctagagcgttgtttttcgatattgatttttatt…
>gambiae_Testescontig_10847
atacgctgatgctgatgcgatttatttatcgaaaatattcgtgacttgatgggcttttgtttgaaagctgtgtgtgtgtgtgcgtgttttttttattgttttgttttgttttcactgcaacaattttgttaccatcaatagcgtgtgcctttctctctcgctctctctctctgtgtcgnnnnnnnnnnnnnnnnnnnnnnnnnnnnnnnnnnnnnngcaggctcaatgcaataatcgacacgatgatgtgagtacggtttgtttcaatgttttgtgacgttttttttctccctgtggattgctcgtttatttcactttcaacttggcttggcgtgtgtatgtatggctttatcggtggtaacgataatccacgggccttttggtccaaagtgggctttc…
>gambiae_Testescontig_10910
actccatgcatcacacatgtccacacgtttctaggaaaggtgagacctagccagaacaggattaaactaaagatttcaactaatgtacgaccgaatgcagtgcagtcactctttttttatctattattattatgggcattgttctttcctttgcttccctttcatcattaccctttttctttctttttgagtccgttttgtagtatcgtattcagtgtgttcaatattttcggcccaatatatgatcgctagtgagtttgcaaagctttgaatcgaaacctcgtcaaagtggaactttctacgtttcgtgtgaagcagtgttctccaaccgtttcaggatcgtgaaccttgtggctttgaaaatacatttgccgcggctcacatccatgccattttgta…
>gambiae_Testescontig_10925
agctcaccatcgtttccgggtatccaaatctcgcaaagattgacctcagtatcgcgatcgttgctgctgatgtggtacttcgcgttcgtatcacctctggccacttggtaaacgcgtctaccacgatcataaaatagtcaccatcgattggcccagcgaaatcgatgtgaatacgttcccaaggtttctgtgtcgctggccagggaacaggtttttcgcgaggtgaagtctttgccgctatcgcacaagcatggcatccctttacgtgctccgttatgtccttatcaacggatggccagtacacgtaactccgggccttcgacttcattcgctggataccggggtgcccttcatgtagttgcttcaagcaacgctgctgcagcttgctagggatcacca…
>gambiae_Testescontig_10929
gtttgcctaaatcatctcgtcgttttttctttacatatctttatattgctaattgtatcttctacttggtctaatgtcttacgcggacgtgccggcctatataggcttccgaggcttatacagcaccacgatgccgaattgttagtcctaacactaagggagactactaagggaagacggtatattctagtctagaccttttggcctttggagctgtcttgagttgtccggagccgctactagacagccagagccggctcttgaaggctccgactatttcgaccattctggtgcttccgacggctcgaaggacaaggaacggcttcggacgtttccgacggcatcgacgatttcgacaactttgaacggttcggacttttaaatgtgcaccttttgtcc…
>gambiae_Testescontig_11104
acctctcgtaccttctcgcttagctggtacagttcccggacgtggcgcatatcgatcgttttgccgcccgctccatcctccaccttggtaagctcgaaatcatccagctcttgcagcgtgcacagaaactggtataccatcggcgtgtacggtgtcggtacgccttcaatctttaccgcgtgcgtgtagcacgtgccgtactgtatgtccttatccggaatgtctttcagctgcttccactcgaccgtgagcgagttgccaaagtcggggaaaaacacgctcaccttcgacccgtccaccgacttgacagcggcccgatagtaatctccatcgaacggtgcaaacacaacgtcctctacctttggtgccgcctgcaccatctccttaacgcctcgcgca…
>gambiae_Testescontig_11174
gacaaaagaaaccatcaagttggatcaagaaatctacatagaatctattttaaagaggttcaatatggataaatgtaaaccagtggcagttccaatgaacaacagtgagaagctgactaaggaagaaagtccgnnnnnnnnnnnnnnnnnnnnnnnnnnngtaacaatgaaactgctgcgatgaaagatgtgccgtatcaagaagccgttgggtgtttgatgtatttggcacaaagtactcgaccagacattctgtacgcggtgaacatgctgagtcgattcaacaaaaatccaggacaaaaacactggaacggagtgaagcatgttatgcgctatcttcgagggacttctaattttaaattggtttacaaaaaaaatgtagattcgaaaattatcggt…
>gambiae_Testescontig_11226
ctccaatttgaaaaacctctcttatttgaacattttgcacagtcccttgatttccagtacatacaactttgatttccagttatcacaggtggtgcatgagttttgcgttgaacatcgtcaattcgcttcgtattgttgttttggctatttctttgattgctcgtagcaccgaatgtaaacaatgcgtgattgtccttaatgacatcggaaaacaaacgtttggatggatttatgcgacgaatttttgcgggagggtgactgctacgtggagtttttaggtcaagttggctcatccgtgcaaacccagttttaatttcgttagtcaatggctccataacggtcttgatgctttcggctactgtcgttattgccgcctggaatccagattgcatggctgcg…
>gambiae_Testescontig_11240
agccgccattcggtccagatccattagaattactccccccgacggtgccatcactcccggccgggtccgtcccgctggctgcagccgcaccggccacaccttcgtcggccgcgcttgcaccctgcggtgggtggatcacactggcggcggtcgtcgcctcatcgacgacactcggcgtcggggcgcttgtatcatcgtccaccacgaccggcacggcaccggtcggggacgttacgaacagatcgctcccgttgagcggatcgagcgccgactgggaggacagactcagcaccgagccccagttgatggggcgcgtacaatcgtcgtccgcaaacccgctcgcatccgtgtcgagatgatggtgcagatggctgtgatgcaggacactcatctgctgct…
>gambiae_Testescontig_11241
tcagtctttgtaaacattgtcccagattgccggcaaaatggggaaaacgcaaaaaaaaaccgctgcaccgtacaacgggcacacatacaatgtgttttgtgtgtgtggtatcgattgtaaaataatagataccttcccttttccccattccggcttgcctgtgctgctaaaacctgttaaattgctctaactgttgcatacaccctgggaattggaattgaattggaatggattcgaaagatcccttaagctcgtcctatgcgctctcgctcactcgtttgctctcttgctatttgtgtgctggtgatcgtcatcgccctttccctatcgatcatcatcatcatcttctttcccgtctctctttggttgtatgtacatggttcatccgttccctctttc…
>gambiae_Testescontig_11254
ccgcaaattccaatgcacattgttttatttacttctcacatcttttgtattgctttggaaacttataaaatgattttccttggtgttttgtccaataattctcacaacatcttgcctcacacttccttcgcaatttgggacacttttgtaacgcaagtgtcacgtcagtttgtcagcagcaacttttccgaactgtcatattcatacagttttcagcaggcggaattacttggtcgcgaaattccggtccgtgtattttcggccttacttgttttagttctgatggttcatattggagtacagtatttaaacattcgtatcaccgttctagttctagcgatacataacttcaatgcgaaatcatacaaccgttcagagggaaggagaaagctttcaaaa…
>gambiae_Testescontig_11297
gcttacttaagccatggcttcctgctgccttagccggccgacggttgttaggtgtttgttttcctgttctggatgtgctcgtgaaaatggtttgatgaaaggcgtttggtgttcgtttttagtgatttaaaacacgtttgtctagtggcttaaagatgagcgctgcaaagttaatatcgttgcttttcccctttgcttgctacgctgttggagggcgaagggcccagtcaacnnnnnnnttgtcttctctttgccttctgtggtgcctataaatagttgacgatgcgatctcgtgcggaactcgtgcccgtgaggaagagctctttatggggaagtttcgaaaccggccgttttcggtgcgtgctcatgttagtttcggtgtggtgtgtgacacgatta…
>gambiae_Testescontig_11347
ctctgaagactcagttggcaccattcccttgcattcctctcgcccttgaagcaacgttcttagccacctaatattggtgttacatgcgcctgcctaaatcgtgtttggtgttttgttctttttgttaagtaattgaagcacaaaaaacggtgttaatgcaaaacttgtgnnnnnnnnnnnnnnnnnnnnnnnnnnnnnnnnnnnnnnnnnnnnnnnnnnnnnnnnnnnnnnnnnnnnnnnnnnnnnnntcgctaataatacagccccctcaccgtacgagagcggaaggcgagcagaacagatactgtgtgtccgatgctttagttttcatctttacgtaacgctaacgacaactaatactgggaaactaactttccaattcgtgccacaagctacgaa…
>gambiae_Testescontig_11365
ccagcagacgtgcttgggaactagagagcaacagacgtatccgtaataaagtgtatataataaaacttattacatggtgtcagaagtgtaagaactctcggaacctaaaagcaaacgggaaagtatcgtccaatatccggtaaatcgtggatttattgtcgtttgccagcagaacaaacgcatattaaagtcgcatattgcgtgtatcaagagaagaaaagaagcagcaagatggcggcaaattcagcagaccgcttaccaagagcgctggattgctcagatttggcaaaagaatggccaaaatggaagcagcagtttcacatctttatgattgcgaataacaaaatcaacgaggacgagcggaacaagatcgcgatctttttatggctagttggtgat…
>gambiae_Testescontig_11380
ttaaaaaaaaaagacttttattctcaccacattttctagtaccacactattaactgaaagttttagagcgatatatgtattcacaaatctctggttcctagtcgcgatcaattttagtttcaactgagttgaaaaacatgctcttgtaatatttcatctcgttaatgctttcttcgatgtcatccaaagcacgatgggcaagctttttcggtggcgaagagttatagacgttttgattccatcgtttgcataattccttcaccgtgcttacatctatcacacgataatgaagatattcattcaatgtcggcatatatttcataatgaacaggcggtccatataaatgctatttcctgccatcgggcactttcgctcaggacagtattttttaacaaaat…
>gambiae_Testescontig_11444
cggtagcaatagctggtgcgcgaaaagccgttccagagttagtcgaattatccgtcttcaattcctccttgaccggtgttgcgatgtataaagcttgcacctccaccttggccgtgttatgcttgctaccgaacgcagcgttttaccctttgaggccgtcttggcaccttccttcgcttccttcttgtcgccttcgcggtgttcggcacgagtttcatccgatagtacggccgtagtaaccttttcccgcactttgcgattttttcctccagcaccggggaggggggggaggggggtacatgcgtaaagcgatggacttggggccgcattgacgtcgttggcttcttcaggccacagttgattgagcacgatgattcaggtcgttgtgaacgccaacaa…
>gambiae_Testescontig_11476
gtcgacacgtgtgtatctgtgcccgtatgtgtgcgcgctttatctagcctgtaggtgtgcttttagagcgcttttttttcttgcacaccgctaaagatgcctttctctcgctgcattcatttctgtttgcaagaatccgcagccggccccctttctcccacttggttattcatttgtttgtgatgagttcaaaccgaacgaatgtgnngtcgggatcgtcttgcaaatggacgaatggagggcgcatatccgtgggtaatctgcttttttgtctcggtctctccgtcttctcccggaggaaaagaccggtctgagctttgcaaaccataaaacatgggaacggcaacaggctgccggtggtcgaggccatcgggtggagggatcagaaaaatatttttg…
>gambiae_Testescontig_11483
gacaccattccaggatgaccgcgatggaattgttgaagtacctttttcctgtaaatgtttggaacaacaactctgttgtgaaacaagatacatccatctacatgcgttaacgattcttttcgtgtgtaatacgaacgaatgtcttgatttttgattgacgacgcttcgttcggccagccttcccggatgaatttcaaaacagcttgcagtgtttcgtccaatcttgttgctttnnnnnnnnnnnnnnnnnnnnnnnnnnnnnnncgtgcatgacgttttgaatatcctcttcaagtgtaatcgaagctacaacgtaatcttcctctggttgcttgcaacggtcgattagccttgatagcatgtcagcgcacccaaactcggtggttgaaacatattcga…
>gambiae_Testescontig_11497
gcccatccacccgcctctcttttatttgtagctgtaaaacccttcgcccgacttcacccccagcttcttctcgcgcaccaccatccgctcgagcagttcgctcggccgcgttccctcgtccgccgggttgcgcgcgtgccgttcgtgcagtatcgagcgcaccgtgtccagcccgacaatgtccatcagctcgaacgggcccatcgggtggccgagccccagcttcatcgccacgtccacgtcccggtgggtcgcatcgccccgctccaccatcccgagcgcctcgtgtatcaccggaaacagcaaccgattgacgacgaagcccggcacatcccggcaggtgatgcacgttttgcgcaaacttttcccaaacgccagcaacgcttcgtgcgttccgtc…
>gambiae_Testescontig_11575
aacacactttccgcacacggcccccccctgcagaaaggattgcgaaattcctatcatctgtgtgcggttgaacagtcgtggccaaaatgtacattgaagcacatgctcagccgcctgtgacgatgctgcagagataaacagagcgcataacatagccgtgtgtgtgtgcgagcgtgcgcgtgcatgtttgtgtgtgggtgtggattctaatcaaaacagtcgcgaaacaatggaccaattgttacaccgtacagccttgtgatcgtgtgagaagagtgagcattgttgtatagccggaagcgagcacccgacctgcttcggtgcggcgcggtttgtttgttaaagtccggggccgtttttgtcgccaatttcgacgccgtacatcgtcggccatcgtcg…
>gambiae_Testescontig_11629
tattgctttagatacgaggaagaatggaaatagagaaaaagtaaatatgaattaaattatagctctagtcgaaattcgccgtaaagatgtgcatctgcatctaataatggcttgggcgaaacaaatcgataaaccgtttattaattttctgttcgtaccgatccacacgggctgtaattactgtaatggttgcaaattaattgacaacccaccttgaacatgaacaaacacgttcaatgaaactatgctgttctgagactcgccttaatgttaaaggtttccaagagattccttctagattccttctgtatgtaaacaaaggagtaatcgcaaaaaaaaatcgttcttttgttaactttcacgtcaaaagtgcacttttccgttgtttatgaaaataat…
>gambiae_Testescontig_11631
aggaaaggttgaagttattagagcagaaaattattgtaaaaagctcattgtagtatcaaatcaaccaaatttgttacgtattaatagactgagggttaggttgctcattgtcccgagatgtaccattgacagggtcgttgtttttggaggccatgaaatttactgcttttatcaaaacttgtcttttgacaaaattggtcgtagtggtacttatatcagcagttacgccaaacttgcactttatgtaaccgtatagatttgctccgtttaaaaaaagagctattagcaccagcagcatccatttgaatttcaaaccaaacaatgcaataacgaagaaacccgtccatacaattgggcaggctatgagcgcaatccagaagatttgtttttcagcataat…
>gambiae_Testescontig_11659
gtccaactgaaggtggagacaaacataaatcgcaacaagatagtgcggtacacacacacacacagacacacacacacgaaaaggagtatatatatatcacaatttcgtcacacaatgctaccaattttgatgtttacgctttaacggtcacaaaacggggagttttgcctttccttcgaaattcatcgtcaccttaatatctctatcgcgctctctctctctctctctatctctctctctatctctctctttgcattgcacgtgctgagcacttgtgtgtgtgtgtgtgttcccgttgggccggaggcggatgtttggacgcaaaggaagggaagagcgtggtgagcgagtatgtgcagaccgagagcctgcgtcctggatgggggagtggaaggttca…
>gambiae_Testescontig_11693
ttctcttacaccaccaacaaaatttgttaacattgtaccagcaactttccagttatttttatatacagaggaagatagtaaagtaattgcgcaaaatagtatcagaaaattattataggcattatctggaagcactttttttagtacaactatacttgcatagtaaaaaaacgaacttaattctgaccctttgtaatgtggcaggtattcgattggtctaatttgcctatgtatctcacgtggaagctttatagactttaaaaatgaagaaattattccgcattcttcatcgtaccattttataattcgcgataacttgccttccttccaaccacgaagcaatctgcgaaacactcctaaaaacaaaaggtgtagtggatcgctcacaataatgtcccg…
>gambiae_Testescontig_11708
tgtagaacgccatatcacccagatcctctcgcgctgttgctgcattgctggcaccaccaccaccaccaccaccaccgccgccggactggacccactggacggtggttggaccgctgcccctcggtggccgggtgtgacataccagttaccgcaccaccgccagccgtcccactaccaccgccaacattcccgacgatgcccacgaagtgcgggccgccgccgccgccattgccgaagcagtcggcaaagccagcggctgctgcttccatgctcgggggcggtggtacgcgatacggtgtccaatctgtaggttgctaccgattagtggtgtgctgcacgctggtcccgctagtccgatcctgccctcccccttcgaaggcgccgcttatcacgaaccgg…
>gambiae_Testescontig_11711
tcaaaatccgatcttctcagaggtgagcgaatcaatagtgagaaagccatggtgagtagccatagtgaattatcgaaaaaaagccaaatctcacgcctttcaatgtgcgtttttgttttgtgtggccatggctgcatatacgtcatatctgttgtacctgtggtgtgtgttgtgtggtattgtgtgtcggtgtgaattttgtgctgcgtgtggaagttactggtggaaagtgggtggaagggacagtgtgtaaacttttattgtgttgaatttaaccgcagtgtggctggtgtcgattcatgtgctggtgttcatcatcccgggtgtgctgtacataggctgttcctcgcgcgctaggacgatgcagttacaaagcagcaaaatgcggcgctcaatgaa…
>gambiae_Testescontig_11722
tattgcttgtctttcgcggccaaatcgttgtagatgtcgtcgtacgtggtgccgaactcgtacacgttcggccggtccgctgccgtgccgggaagcttcaccttgtcgcctgtaccgaacgaccgtaccttgaatcgctttttcgccagaaacccgtgcgcctccatcgatcggttcatgttggacgaacagatcacggctatggagagtgggctaacgtacgcttgactcatcgtttccggcaccgttgttgttccggccggttttgttgtttactgcgttctgttctcgttttgctcccgttttttccccctggtggtgccgcctttcgttttgcggcgcgttttggctgctggccggcggcttctctaccctacaatgaaaagaataagtaaataa…
>gambiae_Testescontig_11743
cgttttccaagaatatttacacgattggtagcatgtctaaatttttgacccaagtattcataaacgaactgttccgttggctgttcgaacattgtgccagcaatatcaacaaacaattttttaatatttgtgtaggttgaaaatgcaatttttttctcgcccttatttgttctaccggaccacgtgatttcagtaanncttagaattccctttcttaatggaactatgcagtgtattaaatatttgatctctatatgccccgttagtctcccctagctgtctttcaaattcgtttaatgtggccagatcctttatgggctcaaagttaaacacatttgagctaccacgttcggaaagttcacgtctatcatggattgcgtctaaaatatagtctagttt…
>gambiae_Testescontig_11787
atattggaaactcttttgcaaaggatttttgtttttggctcatgggtcatggaaccaatccctttaatacatttatcaataaggttccatctgaattttaaacttttcttcaagacttttccctgttctttaaaaacacagattgaagaaacatcgcggattactttaaacaattaaataatgagatttttcaacccaacgcaactcaaaagtaatgaatttctaaaccaagattaacaaacatttgcttcgaatggttttggcttggggaaccctccatcgtccattgtaccgtccgtggcgttcggtttactttctccccagcccagcgacggcccaggttcaacgacaacgaagggctgcattaagggttgtggacctaaccgtcggtccacagca…
>gambiae_Testescontig_11791
tttttttctctctttctctcttctcttcatttgcccttgacacttttccttcctcgcacagattcggccggccgtacatttacaacgttctcgactggaacgagccgggcaaggcgatggtgacggtggtcggtaccatcctgctggccatgatcgtacacatgctgatgttcgcgatttacaagctgcgggtgaagatctacctccggtactttaaccacaaaccgatcatcccaaccaactcgacgctacagctgcagaccggcaagtgcgatggcatttcgatggtgtacggcagcgacaataaggcgttcagcattagcgagcggtactgagcatcggacggggttggtccggggcagttccggacactggggttgatcggaacaggtccatgca…
>gambiae_Testescontig_11808
gacactttcattgcgacaatttagagactttatgctatcttccctttcgatggaaaatgagcgcaaccagccaaacaaatgctgtggccatgcaaagcaaagtctgtaaaacgaggctaatgttgtcgcaacaggcgaaagtgaagtggtttatcgctgtttttagtttgtctcttctcctgcaatgtggtggtccccgggcttgagcaaatagaggatttacacgcacaaagtttgaacgatttctatcaagcctaaagcttaaatttgatacaccagcataaaacacaacggaaatgctatcaaattgctacaaacaggattaaactcttttcttccttgtctcgtcatgttcaacctagcttatcctaccagcaggaatttgcgcaatgcaatttc…
>gambiae_Testescontig_11812
tattaaatcattttcatcagtttggtttcagctggtttggtgtttcgggcaaatgacaatgctctgtatgttctccagcttgactgttcttgaaacatgtggtatttttttagtacaatttctcagaacttgcacccaaagtacttaaaaactgcaagaatatatttctccatctcgtctcctatcaatttgaatcatttttctagctcacctttcctccatgagccctggtataatgacaccatggtgctaccgttacacgagattttgttgctgcatcttagtactgttttcgctatagtcgacgtcggccgtatgaccttggcgatttaaacatgttttaatatgttagtagatcctaatttgaaacaaattcctgaattatttgatgcaccttaa…
>gambiae_Testescontig_11816
agggtgtagaagtgttggtgatggttgctgatggtagagttgtatctgggctcatcattttcaaacgtaacgggcaaaaagcgtgtcgaggagcgggaactgccgaacggtgcagatgggcctttgacatgtgcgctggaagaattaggcgtgggacacgcctgcgccgccattatcgtaaccacgtggagttgcactttacacccaaaactgagagcgctcttcacatacttcagttatcagtgcgatcttctttaactaacgatcgtttaacctcggcacttgtgtgtgtatgtgtgttcacggttaattaacggcaatgtcttctgctgtacgcaaaggggatgaatgttgtttgcacacttcaactgtttgattgcaactacgcgaatgattcgc…
>gambiae_Testescontig_11829
tccgtgtcttgtcccatttttagtgtcgaatgagcaaaaccgccgccaagaggatgatctatgatacacattgagccggaggacagtttgcgccagtgggctggccgttgcaggaaggcagtattgcactcgtggtcgcacggaacgatgacagttgtacggcggcgatgcagcaatgcaccggcaatcgtatcacactgaaattgcacattcagaagtttcgtacacgcacatcgaccgcgcaaaggtgatggatgatggatttggtaatttttgtagcacaacaactttttgcaacaccgcactcacaataatcactgccaccaaaccaagtagtaaccgaagcaacgaaacccaaaacccgtaaacgttaacttataagcgatgagcactactctt…
>gambiae_Testescontig_12015
cgctgctgccgctggtgacgactacaatttaggaaagtttactgtatgttctgtgtgcttttactaagttaaataccgtgttgtccgattgtccatccagtgtcggtacaagtagggataacaccatgtcggatgtgaaccccgcgaaagaaatctccgaggaaccaccaatgtccaggctgttcgtgatctgcggcaagcaaatcacgaaggagcagctaataaaacacttcgaaccggacggcacaatcgaagagtgtgttgtgataacggatcgcaagaccggtcagggcaagggggtcgcctacgtaaagttcaccaaaacgtcgtctgctgcccgtgggctgagaaagaatggcactgttgtggagggtgatacgcgaccaattaaagtgatga…
>gambiae_Testescontig_12075
caccacacacacccaccgaggacagtattggtgggctgaacggttcgcaaacgatcatcagaacgacgccaccaccacaccaccaccagcatcagcatcatcatcatcatcatcacccgtcggcccagcactcgacaccgccgcgacacattccactgaaccactatcatccgtatcagtacgagatggagcgttcgcggacagtcgccatgcgtcaacaacagcagcagcaacagcaacaacagcagtttcttcaacagcagcatccagccggtcaagatctggtgggagcgttcgtgccacagcaagccccgcagacaatcgtgaccgcaccctccacaaacccgatcgaggccgcattcctgtaccagcaacaacagcagcagcagcaacagcaac…
>gambiae_Testescontig_12204
aggctggcgccacccccgtgggagggatgtttaggagggttgaaagataaacgaagagagagggagggttgcggtaaatggtcgccaacgggctggatcccatcggttggttcaatcggctgtgcgatgtgcttcacacggccgatggggtttgtcgattctacatggacgattttcttcggaaaaactcttctcatgaaattgaatccgagaagctcatttcaagccacaccattactgggatgggggcgtcggatgagggagttggaagggagtgaattattttgcaattttgcttctgcccgttcgagcttgcagcgcctttttgaatacgtagaggaagaagacagcaattccgaagcaaccatatcgtaggttgttctttggcggccttgttta…
>gambiae_Testescontig_12230
ggggtcatggggatggtgaatgaatagagtcgagattaatcgtttttttattattgatttgcttccagaatgttgagaaaagccttcggctaattgccgaggtggaacgacggcctgctttatggcaaaagcggtcggagttctacaaaaacggtattcggcgaagggatgcgtggaccgagattggtggactcttggacctcaccgtcgaagaggcgagctaccagtggaggaagctgctgaccagctacaggacttataagtccaagctgcgtaaaagtcagcaaagcggagcaggtactaatcaaatttaaaataatatgaaattgttcaatgacataattttatcattcgtagcggctgaggacgtcttccacccaagatggttcgccttcgacg…
>gambiae_Testescontig_12238
catttattgaaatccgattttagtgtaagtgcgatgctcttcagtaggtatttccatattagtattttcatagttcgatctcactgttctatatgaataattaaaagggttcttaaatgttatacgttacagcacagcgtccaagagtgtagataaagtacgatgaaaattttgcacaatttcaccctagaaatgatgacggcacacaatcaaattgtctgattttgttgccgaaaaatgatagaaactccgtgtctgtgcgtgtccgacgtgtgctactcgtttgaagagccagtactttttaaacattgcttttgaatattctcgaatatagtgaagtgtgatatgttttcatctctgggggtgaattgcataccttcgggcgaatttaaaattcat…
>gambiae_Testescontig_12253
gggagaaatagtcatagcagtctgagcctatgatgatggccggtgtacaccttctgcagcatgatgtcaccatcgtgccccttagtgtagcaggacggcagaaagtcaccctattcttatgagatttctggtgtgaagcgtaaggacaggcattggtacatccgccggatggggcacagcgtttggatgtggtatatgtacaggaaaatgagccgggcaaggagcgggcactggtacaggcacggttttactcgggtaggtgaccggaaatgaatcctggaagtctgaacggcctggctaaggttgaaccaatcggattaacttccacatctgatccttcaatagggactgctccgagcgacgctctgaagagcaccgattgcgtgcgctgatggagtt…
>gambiae_Testescontig_12259
ctaccatcatcctgtttttgcaaaagcacagaaccaaaagctatcgaacttgcgtcacagtgaagttcagtttcgcgtttagggtcgtatatggcaagcaccggagctactatcaatttatctcggagtgtttcaaatgcttttttacactcatcatcaaaaataaatggaacattgtttttcaaaagattagtaagtggttttgcaatactagagaaatgtggaacaaacctccggaaaaacgaaaaaagacctaaacattgttgtacctgttttgtgttctgaggaacaggatagtttttgataatttttacatgattatcgctaggacatatacctgaatgattggccttgtatcctaagtaatccaattcatcgtaagcaaacttacatttatca…
>gambiae_Testescontig_12282
ccggcggctgtgcagcgagcgcgtgggtcttacgctggcggccaaggcattcacggccggcgatcgggctgggtacgtgtggctgtaccgggacggggcctatccgtacggttgcttgggccgcgtgcggttcgtgtggcgtgccagtggaagcaccaacctgcaggacgaccgtcgctcggtttggatctttgcacatccaacgttttaccggcaggtggtggaacagttggtgaaggttttccagctcaaaaatgctctccgcgacacgaacgacaccatcgaagacattacgagaaacccggccgatattcgctnnnnnnnnnnnnnnnnnnnnnnnnnnnnnnnnnnnnnnnnnnnnnnnnnnnnnnnnnnnnnaattgtgaaaacgtttaatct…
>gambiae_Testescontig_12311
gggggaaataggttttctttgcttgttgttgtggtcgatcatctttctttgttttttgttcaaagcgcttgcaggaactgttttcgggacagcttcactcgcacgttctcgcattggccaacttcggcatccgacgaacggtacttccgtcactctagttaagcgtgacgtattgaatgaagtccgagaacagctccatcgaatctcataatgagagatcatcgtccggctctaggcagctgaagagatcgttcagctgatcatcgcgacgcttcgttttgatgaccgtggtcggtggtttgtgatccttgcgtttaatcagcatggtagaggtcgttttggtagccgattccaggtcctgttcctcgttcttcaccgagccggatccattgtcaccag…
>gambiae_Testescontig_12450
ctttgggcgcctccgttaccttttaggaggcgaccgccccagtcaaactgcccgtcagacactgtctccgatagggataacctatctgggttagagtagccataacacaagggtagtatcccaacaacgccnnnnnnnnnnnnnnnnnnnnnnnnnnnnnnnnnnnnnnnnnnnnnnnnnnnnnnnnnnnnnnnnnnnnnnnnnnnnnnnnnnnnnnnatcgctaccttaggaccgttatcgttacggccgccgtttactggggcttcaattcatgccttcgcttacgctaagcactcctcttaaccttccagcaccgggcaggcgtcaccccctatacatcatcttacgatttannnnnnnnnnnnnnnnnnnnnnnnnnnnnnnnnnnnnnnnnnnn…
>gambiae_Testescontig_12466
gggagaataaaagagtggaagttcacgagccaacgatgctgattgatctagagctcttttagttgatgccaggtcggggtgcatccggacggcatccaggttgtgtcacgtcaggagcgatgacaatcatcaccgctcatacatagggtgttccatatacaacatttcctccctcttgtatgaagatcctggttcactctaggatggcgagtagcgtagaggagggcgacgttgtctttgggacctgcgggctactggtggtgagtcttcgcttgacgatgaggttaattgttgcgggctgcnngaaatggactcatctgaagacgttgctgtttcgttggcttcattattgattggtggttgctgcgtctcagtgttcgcatagaaatccagtcgacg…
>gambiae_Testescontig_12473
tggtgtttgttttgatttgcagctgtgatgaaattgcagcgggttgtggttgttgtcgcgaaataatagttttaatagaacaaaatacgcatggaaaataaactagatagctaccggaaaacaaaacgtcggcaagcgctcctgaacgacgttaaggatcggatttacaacatggtatccttccaccaggtgcaaacggaggagaaagcgtcccacgtcattatagaagcggataatgagccaccaccgaaggaaagcaacagtaggaggaaaggcgtggaggtggaagttgcgaaaatcaaagccaaagctatccgttcctttcccagccagccggaaccagcgactttcgacgagtcggatcattcggacagtgcattaacgaacgtggcagaagag…
>gambiae_Testescontig_12509
aaaataataatgattataataataataattaaaaacgaaaaacatatcaacacggcaaaacgtgcacgacaagcgcgcacacatttcgctttcctaccatcataattcattacttacatctgacattcgacatcattactttcagcacttgtttgggccgatttttttgcactgctgtatgtaatttcccgtaattttatcttgaccggttgttgacgcattttccaaatcattttttttttttttttgcatatacttctgtcccgcatcttctccccaatcgggggggctaataatcggcgctcatcgacaaacacacctgtgtttggcttgtgtttagtagttaggttaatagcgttactattcatcttcgcatctccttgttttaatcttgcgctc…
>gambiae_Testescontig_12513
gtatatcctgtagcggtatgcacggtattattataagcaaactcgtaaaagtttacccattggaaccaatctagtgctttctcttcgctatatatccgtaagaaatttcctagctgtttatgtgaattttccagcgctccaactgtttcgtgatggtaagcggttgattgtaatttctgaatttgcaataccttacatatttcgctaaataatcctgataaaaattcagttcccctgtcagtacaaatggttcttggcactccatactttaggatgactttttctacgaaagttcgtgctactgtatctgttcgtttatttgtgattggcgtggctgttatgaatttagttagatcgcattgcgtagttaagatatattcaaatccgttagaatttact…
>gambiae_Testescontig_12560
gctaaggttttctatttattatttggatcggtctcagtaataatttacgtatcttacacacctacatcgtgctctactggtaatgcttacatatctacagaatagtaacataatatacattgaattgtgctaactatgtacagaataatcctttcacattgnnnnnnnnnnnnnnnnnnnnnnnnnnnnnnnnnnnnnnnnnnnnnnnnnnnnnnnnnnnnnnnnnnnnnnnnnnnnnnnnnnnnnnnnnnnnnnnatgtgcctgccatgccccatcttgagggacattagttatcgttctcctggctatctgtctagcgttgtcatgcacgacaccttgtcaacgcgacaatcccctcaagaatacacccctgctctgtatgagatcagtaaaaaaga…
>gambiae_Testescontig_12563
gttcactagaccatattacaaaacttataaatttatgatgaaaaaggccgtacaaaattttacgagtgttgccaatatcgataagatgaagtcgatcagaagtgggaaaacttttgatcatatctaatccaccaatctcttctaaaggagatcgaatttgtttatgatgctgtgtatcgtgtctttgtcgaaaactttcatctgtacgtgatggagcaggttgtggtgaacaaaatattactttgcgctccggttttacaaactctccaacgagagtacactttgtgcacccatgttttgccggaaagtacattaccgattttataaaggcccgcgcaggggtatcggtgacaaaagccttggcaaaaatttttacaactttctctccaaacagcatgc…
>gambiae_Testescontig_12580
gtaaatttcattcaccaggaaaagcaatccccaacaacccatacatgcgtcaaattttaactcttccaaagctaccaccgaaacttcctacaccacccgaagcttgaagcgattgatcgtcagctcgttgagtgctagagcaaaccggcagctccccggccagagggcaatactttcgaaagattttaagcttcttatttcatcaaattgagcgatgtatcatcgatcctggtttaaaattcaaagtggtttcacttcgcaaagtgtagctggtgggttttgttcgcccgaagtcagtggaagccgttcgaagcggttcagatgctcgagcagctcgttctcttcgcgtgcccgctcctcggtcaggttgctgacgagcagcacctcctcggtgatcct…
>gambiae_Testescontig_12608
aacgatcatttataattcttagaagttggttgaaagtttcttttctgtttgaagagtccatcaactgtagcaagttgcacagcgcccttccatacttcaatacgtcttcgtcatggttgtatgtatttgcaaatacttcctggaccttcccaaaagtattttgtcttctttcggctggaactctcttcatcatttgtaaaaatgcagtagacatttcaaccgcttctggatctgttatctgcgatgtttgattggtcagattccttagcaattgtaccaattctgcatcattttcaaggaattcagccatttgtcttgttctaccgtttcttacttgcgcaggtcgtcgatttcaacggtttaatggttcggaaggctgcaatcgggatgtttgtgaaa…
>gambiae_Testescontig_12648
gtgctgctacattattaaaatacatacccgctacgctgcacggtcccagtgagcgagtagatacgtttgcttttttagatgacggctccacatccacgttcatggagcatgagctacttaaggagctgggagttagcggaacaccgcacccgctatgtagtcctgccattcgagccctacgctaacgccgtaccccnnnnnnnnnnnnnnnnnnnnnnnnnaccggtcgcttcgaaaacccggctagggtgggttgtctacgggccttgctcggttgcgagagtaaagccgagtttcacaggcagctcgattcaaaaatgttcgtgtagtttcgcgccagacgaacttctaaacgccgctgtgaagcaatattttaatctggagtcgatcggcattgac…
>gambiae_Testescontig_12712
ctaacagcgcagttagattctcgtctcgcaattgacgactagtcgtaaggtacagcaacaggttgatgtcgtacgccggtggcacataacgtgacagttgatagtctaccagcgcgcaaccgatcggctgtccttggccatcgcacttgaacatgatgttgttacaccaaagatcaccgtgattgagacagttgcggaattcgtgcgacggttcaacgtacgtgtaaatnngtacagcttgataacattggccacatccttcactcttgtgctggtagacgtctgcacccaagcattttcattgagcacggttggaaacagctcgggcaaatgcttaccctgcttctgttccagtacganncctccaacaaaccaccttcgcgtttaacgaccgaatac…
>gambiae_Testescontig_12728
cacagtttcaagcacggttcttgatatatctggattttttttccttctggttctcccataacagcataaatcgaataaaatgtctttggcaaagtaatttgtcgccctgaaaaggacggttttgggtttgagatgaaggaagctttgtcacaccgtttaagccttcttttcggtcttcttgggcagcagcacggcctgaatgttgggcagcacaccaccctgagcgatggttactccggacagcagcttgttcaactcctcgtcgttgcggatggccagctgcagatgacgcgggatgatgcgcgtcttcttgttgtcacgggcagcgtttccggccaactcaagcacttcagcggccaagtattccatgacggctgccagatacacgggtgctccggc…
>gambiae_Testescontig_12772
atgaatcgattcctcctatacgcgcgatgtttggcatccttcctctttccaacaaacatgatgcagatgaaacaacaccacgagtactgatgaggtatccgtaacatccatacgaagtggagactctatcttgccatcctatctgaatagcatgcgaacttccattctgtcgatcagttcttaagtgtcgatagcgctcctcacactcgttgatttctttgtctattgccatcattcgagaattggttgctgtgttaggacaacaaacgttattcctatgtgagcagaaagaaatctgttgtctgtgttgcaattgtgaacgaaaagcaggacaatctggctcagcaatacaagttcctctcgtcccatcggcaaagccacattcagtgccaggttcca…
>gambiae_Testescontig_12773
gcacacctgctatgtttgtagtgtattgttttatttcacataatatcatcttccaaatgtttcttagttatctaatgtatttatagtagaccccattccccacttaagcgagataaagctcgttgtaaggcactttgttgaaaacgttgctaacaacagcctggaaaatctttgtaaatgccgctgatatcgcaggcttcagttcctttaggatgtcctgccagttatcattcaggaacacattcatattatcgccgagcgccttatcaccgttgaacaggttcgaaaagtccatgtagaaccggctggtgtcgaagtgcaccttaaacttgtcgacttggtaaaattgttggccactcttctccacaagcttgccggtccactttagcgatatatcac…
>gambiae_Testescontig_12855
atttgcctatgtgtgtgatattcttgtgctgttaagtgtaaggtaaggtacgtgtcatggagtgcgtaaaagacacatacttgccggtgactgtccgttggtgtgtgtgggttgcgtccaaggctttcacgcagattgtacgannnnnnnnnnnnnnnnnnnnnnnnnnnnnnnnnnnnnnnnnnnnnnnnnnnnnnnnatactgaaatgcgatttagttgagaccctcaacgctaaactctgccaagtgcgagcgtagtggtaaggtaaatatgatacaagtagaaaagcaagtgggattaaataatatgggtgaagattgctctaatacatggacgccaaataagaattcctaaccatcattgcaacaagttctagtatgcaatctatttcgtatga…
>gambiae_Testescontig_12869
caaaaatttcacatataaacaattcatgtaacaattaaagattcattgtactttcttttcaaacgattcttcgctgacaacttgtttgtcggtaaccttgcaaattaactcgatttttggcatactttagtttttttgtaaaaaatgattcaatatttgaatctgtgcacatacaaaaacgagttgttccgactgtcttgaaaagttttagtatgttttcctgcgttgctaaaggaattttttgtacccccaatcgtcgtattcccttccacccacattcgggaagaaatttacgatcaaataccaaatccaaagtatcatgcaatcgattgttaacgtcttctctcttaactgatgcattcagaaaggatagaacatcgttgaagtactcgacattac…
>gambiae_Testescontig_12898
cgcgttcgtgttgctaccggctgtactcttgtccggcgtgtggggtgagagcaggaaaaatgctgtcctaagtatcatatcgctgcggtcgatcaatgacgccattccttccttggaacattcatcacacattcgatccacaacataaccactcaaagtatctgggttgcatctttaagtagctggatgtaaaggtctgttgcaatgcattcaatggtaagatgtattcgtgataacagttttctcatccattcttctggtacgacgacactggtggaagaattttgcaaacactctttcttcgcggtatttacatcaaagtttttttttatcaccttttttgacctatccaacaagatggtaaagtttgctactaaagagctataccgctatagcaga…
>gambiae_Testescontig_12900
caatttctagattaggatactttagctacaaagatgagactgagctctacgtagacgcttctcgggtgggcttaggagcggccctggtgcaattcgatactgatagtcagtcacgaataattgcatgcgcatcaaaagctttaactagaaccgaacaaaagtatcctcagagacagagagaggcattggcgatagtttggggagtagagcgattctcattctatttaacaagcaaaacgtttaccattcgacgaagatgacgaaaaacatgttctgtatactttagggggaggtcttattagcgtttcttggagggaaatcgaggaggcgtcagaaagggacttggaacttgacgcagtaagaatagctattagatctggaagttggcctgacaatttt…
>gambiae_Testescontig_12908
gcagaaacttctagaaactcaatgcataaagagcttccaaagtgagtgtatatatcaggtgggcttatagtgttcattctcaccaatacatcgacacacaatttgacggtttgttccataacaaatacnnnnnnnnnnnnnnnnnnnnnnnnnnnnnnnnnnnnnnnnnnnnnnnnnnnnnnnnnnnnnnnnnnnnnnnnnnnnnnnagagcttccaaagtgagtgtatatatcagattttgaagccttgaagtttaaacgaaatctcgcagaaattgtatgtggttttactcaggcgtagcacgaagaaagaagccaaaaaaacttacgtggcagccagttcttggattaaaacgaagatttgaaggctatatattccaaaaaagaacatttccttcg…
>gambiae_Testescontig_12912
gtggccagcaaaaattttagaacctgtgattgagccaatgattatcccctaaaccattaccaccatttaccatttacagggggcctcaactagtcttaccgcttagagcccccgatccttaatccgccactgttccacattccttactactcgtcaaactccgaactctcagactgccggaacagctgttggcctggacactacactttgcaccgtaccatcgcttcgttgggtatgtcacaaggaagcaacgttgatcgacatttcattgtactctttgtatgacgtatttggggtgtttgctccaggaaaccactttgtttatgctgacgatacaaatatattcctccccattcgcgggccccaaatataatccttcctcaagccgactagctgcat…
>gambiae_Testescontig_12918
tagctaaattttccacgtttgaaaatccacatgctgctgttgactccacgtagctattataaaatcgtggccagtccctaggcgttccgctaaacgcaggtaattttcgtggccatgcttgtctggctgcaatctgatctgcagttggtctcagacagttcactgtcctctctctgtgcaacttgtctctcaccatatcactgtacctttcttggttactcgtcgaaggtgtaaggtgttcctgcatagttgcttggggctcccagctgctagcggcatgtggtaagtacgcattttgcttttgcacccaattcgcggtcttcatctcacctctaacgaccgatgagatttcagaggcaccttttccatcgctccgattggaccgtttctcgagttcgt…
>gambiae_Testescontig_12983
ctccttttttggaaagtggtctcaaaaatgttgaagtttatcaatacattgataacgaaataagctttatgcaagaagtttcatgaacgaaatcataagtaattgaattcctctttaaaaaacataatttccccagtcattttaaactattttgatatttttaacaattgattgccctcaatgtgatatgccagtttgtgtgtaatcgggaaaggacatgaaaaaactaaggaataatctataaccatttgagctgacgtaatcaatgtgttggggaattaattggaaaatttgcttctaaacttaaacaaaggcatggtagaaaacaagagctcaaacaccctgatgactaatacaacacagaaacaaaggaaacacttgtccaaacacggcagcgcc…
>gambiae_Testescontig_13045
gtactggccgtaccgatcgacccaatgcaatacgtagagcgcgcggtacgagccgagcagcaacagataacacttgaaccatggctccacgtgaaacgttttgcagattaaatccatttgcggcagtatagcgactgcttcgagcatgatcgaaaaggaccacaatatttcgaacgcttccatacgatagttgacaaacagagcgatcacaaagcatggcaatatgagaaactcattgtagaaggtatcattttcgcggtcatacgttttgcgatagacgctgtgcatgaccagcacggttattagcgttacgctgatgaaaagcgtcttcatcatcacattatagacactgtaggtggctggaaaggtgaccaggtcggcatagcgcgtcgcaaatac…
>gambiae_Testescontig_13059
agtgaatacaatatttgtcgattgttattctccattcacaattttttacaaatttaatttgtgttatattatacttttaaaagctttcagacattttaagacaatgatgttttttttaaacctcaacaacgcaaatacctatcctgcatttaaaatctcataaagaaacgcccaagaaacgtgaactgacagaaacatacagaataacggtcaaggttgtaatttctctagataattcattcataccctttcgagcgttgtcacgatttcttcgtccaatctggctgaacgaaagagccaactaagaaaaaagacgctgtaatcgtgtatttgcgtcacacacacatacaaacacacatacatacagcaacacggattcacaggtcccaggcacggtgc…
>gambiae_Testescontig_13071
acgtaatgcgagcgtggcgaagcttcatggaagaattggaccatacggccaaacaaattcgcaccaacgcggaacagctggaaacggtctgtcacgagaagctggccagcctgtaccaggaaaagcgacgcgtcagaaagcagtaccaggaggagcacaccaaaatcgccacccagttcagccatctcacagaggacgtcgcacgaaagaaaagcgagtaccagaagcatttagactactacaagctcctgcgaggtcggttcgaggaacatatcaagtccggccggtccgggcgtaagctggacgacgtcatcgacaagtaccagaaggcctgccggaagctgcaccaagcgcacaacgagtacgtcctgctcataaccgaggcggtcgaggtggaga…
>gambiae_Testescontig_13129
ggaatgagtgcgattggtctgtaattgtttatattgtttggatctttttctggttttggtatggctataattttgatttgttttagatttttgtgtatttttcctttcatccacatattgtttgcatcttttatgatgatcttgagtgtttcttcgtttatgctacgaagcatttcgtaagttattttgtctattcctggtgctgtatttttcttgttttttagtaattccgtccatatttccttattaattaattccatgtctatttgggttgcattgtttgtatctgttctaaatttggataatttatttttttcgaagtttaaatctaaaaagtctttggctattttattatcattgtgtataatgttcgattctttggcatgatttttgttattg…
>gambiae_Testescontig_13184
gttccgtgttcaccgtcatcatgtgtcgcgtcacgcgtgttctctaacgcaccaatacttatatgatggactttatttgaatcagtgttgtatcttgctatcgatttatcagttttttctttttctttcttcagtttacctttttcccctgtccctcctgcttctactccgagtcaatagtcatctcttccacatgagacgcgccactgtgggagggctaggcagcggcaaaccggtcccgcctctaaagccttatgctgctgttcgtgtggttgttgttgttgttgttgttgaataaataatttaatcactttccctacacacggcccacagctcatcagtatcgcctttttcttagcagctgctgctttaaacgcacctcccaccttcttggaacct…
>gambiae_Testescontig_13194
aataaaatgaaccgcgctacaccactttttttttcttcaatattaattacgagctgtaactctatcattgagcctccggagttcagatttgttggtttgtgtatattttgttttactttatccgcatcccgtgtatatgtctccacgcgccctttgacattaccgtatggtgtaagtttacctagtacgaattacacacgtctccattccgcttacttactaacatcttattagcaggtgtttagcgaacctctcagcgtacggagatgatctcgaggctttgcatgattggtttctgttctctctctttctctctctatcttgtcgtcttgttcattttatgttttgcgcacagcttagaattttaactaccatgaaaacacgctcgcgaagaggagc…
>gambiae_Testescontig_13195
aattataagattatgtctgttccattgttcaaaatcaattatttaaagttttttttttattcagaaggaacggctttggccgtattgctaattatttaaagttatacactaaacaaatgcgtatcatgttctgaaatcgaccattatttaatgcccttgtgtatgtttcccgatctttccatatttttcatttacgtttacagcgctccatatagcttctcacgtttatctaactattttcctacctaaaaacaactctcttaagtgcacaacaaaaggcatcttgtgcaanncgtccactgtaccgggatttccagcagctagcaaggaagaacggttgctgcatctcccgcaatgatgtgacccactttcgtgaaatggcacttcaatcgagcaaaa…
>gambiae_Testescontig_13219
ggaaagttaatcttgaagtgatggttttaagataatagcgcgcagtgcataatttgtttgatttcgtttaccagtaatagaataattgttatggtcaaatcactggtgcggtgcaggaaaaatatataaagagaaaatggtggcgccctttgcgagcacacatgaaacaaccggcaacacctcatcatatccgaaaaacagcatattatttgggctggagtaagtgagacaaagtttgaatcacgcacttgggcaagaacgctcgaggnnnnnnnnnnnnnnnnnnnnnnnnnnnnnnnnnnnnnnnnnnnnnnnnnnnnnnnnnnnnnnnnnnnnnnnnnnnnnnnnnnnnnnnnnnnnnnnnnnnattcagctttgtgaaacgggtatccctattag…
>gambiae_Testescontig_13248
caatttcctccttttgtatattaacgattagtttggtttcggtctgttttaaaccgctatcaaaagttctggagctttaatataaggttcgagtggcttcattttggtgcagcttttattttccggtttttgctcctgtgacatacaagtgcgcccgctgcagtgctcgtcgccatggtgctcaaccactctccattttccaagacatctacattgcatctctaaaatcttcaatcaaaccactacccgacttttttctgaataatccggtaaggccctgtgtaacatctgtgctaccgaaattgtggatgcacttattcgttgtttgatgtgcgactctcctttccatcatcgctgctgcggcatcccagaggnnttattcaacgatttagtgatcgc…
>gambiae_Testescontig_13258
catgaacgagtattattccatcaccgatcgaacagaataactgaaagtttgtttgcacgaaaaccgtttaagccggtgttcttcggaacagtggtgacacgaaaacagcaaaagcaatccgtaattaggcagtacgtaatgagtcatcgatttatcgatctcttagttcatccgatgccccggtgctttgtcacagaaggatgcgttactacatacacttacgatgcagcattcgacactaaaaatgggacaagacacggaagcaacaacggccccggccatcagcaacagtatcatcgacggcagcagcacgaccatcagcagcagcagcgccatcaccatcaccaccacgaccaatagcaccaacaacagccccgccagtgcgacactgtgtgccgg…
>gambiae_Testescontig_13294
aatttcgctacattaggaccgttattgttacggccgccgtttaccggggcttcgatcaagagcttcgcgttagctaaccccatcaattaaccttccggcaccgggcaggcgtcacaccctatacgtccactttcgtgtttgcagagtgctgtgtttttaataaacagtcgcagcggcctggtatcttcgaccggcatgagcttacggagcaagtccttcaccctcaccggcgcaccttctcccgaagttacggtgccattttgcctagttccttcacccgagttctctcaagcgccttggtattctctacccaaccacctgtgtcggtttggggtacggttcctggttacctgaagcttagaagcttttcttggaagcatggcatcaaccacttcgtta…
>gambiae_Testescontig_13313
ccgtacgatacgaccgcccagcgcaacaccgaacaggaggagcataatttgtacgagtccgtacgtagcaattatcatatctacgaaaagattgactcgcgaagatcttccctcagcgggacgactccaccggtaacgtccgccgcatcgtcggtagcgtcctcgctggagcagtacgtacgcccggtcgctccacagctcggaccaccgccgcttcatccacggccaaagtcgcatccctcgggcgggatcgaaccaaccgatggcagttcatccacggcagccgcgtccgcagtccatcaggttaatctgcagcagctgcaaaaatcgatacagtttaagctggcgtcgagtggtacggccgggtggccgggtgtactttcacccatccaggaacgt…
>gambiae_Testescontig_13334
gtttgtttcatctcagcgttagtctggttgctccaaaattgagatctgcgtatgttaatcgcaatatactggtgcgccgcaaaagggaacaggtttatgcggcaggttgatatatgttacggaagggtagggtagcactagcaccaagcacctctccccaggtagggaaaccgatctttagcttcacacgaaacggtgggtgataactcttttgggcccgttcacgcatacacgctcgatcgtcgaatccacacaaatcttcaccaatcggcacaggaggagatggccataatcaaacacaaaacacaactgcatttgccctatacaacacggatgtgtgcagacacatcttcttgctatattttttgcacacctttatcgcctcttaaaatcatgacc…
>gambiae_Testescontig_13364
tcccttttttgtacaccggaaacatcactcaggatttccaggccgtggggttacttgcagattagccaacaatttagtaataggagcattcgtacgatccgtgaactcttgaaaacagttccgatcggccaggatgagcataataatgctttctccttataatccagcgacaaaccgactttaaacgaagagtaagttagagtacggacatcgcggttaagtggcaccaacttaaaaacggtgacatcctcgatgccgatttgctccttgacgaaagtctccaatgctaagattgtggctgtcgggcggcagcgcgacaggtacaactagaatttaggcgtttctggtgacagaagcaatgtggcatgagctgaagttaccatgggtgcggtgccattg…
>gambiae_Testescontig_13400
cccgtgttgagtcaaattaagccgcaggctccacgcctggtggtgcccttccgtcaatttctttaagtttcagccttgcgaccatactccccccagaacccaaagactttgatttctcgtaaggtgccgagcgagtcaaaatgannnnnnnnnnnnnnnnnnnnnnnnnnnnnnnnnnnnnnnnnnnnnnnnnnnnnnnnnnnnnnnnnnnnnnnnnntctcgtaaggtgccgagcgagtcaaaatgataacatcgcccgatccctagtcggcatagtttatggttaagactacgacggtatctgatcgtcttcgatcccctaactttcgttcactgattaatgaaaacatccttggcaaatgctttcgcannnnnnnnnnnnnnnnnnnnnnnnnnnn…
>gambiae_Testescontig_13432
gtccactgtttatgtaacaggaaatttcgccactcacgccgccacttttatggtaccaccgtaccacagccaacatcaaagattatttattaattatacattcgacagtgcgcgacagagcgctggacgcgaaatggaggtcaaagattagtccaacaagtgacgtccagctcattcataccgctcgccgcttcccgctcgggtcataaatgagccataactcgggtgcatttgcatacgagtgcagcaggagcatgtgcgaccgttgtatattcccccctcctaacgcatcgatcgatttacatcgtcgtgctgctgtatgggatttgaacaacagcagttcacactatcgaacaggtcaacaaagtgtgaaagaagcgctccttttcctgggtcggt…
>gambiae_Testescontig_13462
aagttcttcttattattattagtattattattggcgtaatggcctacgcgatcatgtcggccttttcaggacttgagtaccacgtaaccggatagtcaccccttgctacggcggacggttcatacgcggttagaacccacgacgggcatgctgttaagatgtgcggaatgatggcggtgccgcgggcccgatcgtatccagcgggtaacttgcatactgccacactgtatcctgcctgtatgcagctccacgataaaaaaaacaccgtcattgtcagcgtcacgtactcaattgcgattatcacaggtgaaattctcaagtggttgtaacgagtgatatgattggtgacaatttgggaataagcttttagtcaatcactgttatgaaattttctggacc…
>gambiae_Testescontig_13489
aaaagtgcccaaaatgtgcctgagttgcactattttagtgtaaacagtgcatctgagcacgaaaaaaggtgttaaaaagtgatccgcgcatgaaaaaaccacaaaattgtgaaaatagttttgcgtcatccagcccatactgggccaagtaatcgccggatctctgtttgcagggatataatttgcccagattctcgccgggtgtggtttttaaggccatcgggtggccaaagaacgttcatccagtgaaaaccgatcgaaaatcggccgtttgtgaccgaaaaaaagtgaaataatatttaatattattcggtgaacaaatttacgaaaattcggttccaggtgaaattgggtgggttgactgtacggcccctgacggcccctgagttaggcatcggt…
>gambiae_Testescontig_13514
gtcaccatcctccgagtaatcgctgctgacgttggccggctgaggcatggccgttggggtggtgacgatgctgctgctgctggtgctgctcgccgtcccatacgcttcacttccggcgtccagctcgcgggcttccgcggccgtgccgtacttccgcctccgttcatcattgtcctgtcgatgtagctcgttgtcctggctgggcggcacgctgtcagcggcgcgtactgcaacgtccacgttgtttctatgatttgcatgtccccgtgtccatcgctttgctcggccgccccccgaacgccaaccgaaaccgtcgtcctcgtcctcgtcagcaacaggtagcacgacgacggtaccagattcagcgtcccagcgtcttctggtccttcgcaaacgcac…
>gambiae_Testescontig_13520
ctcggccatcctgacgagaaattgacctcaatttttcctgcatatgtatagccctacccttaatcttaagtgtagctttatgaacatattccgatcaagctccccccagaggcactatccatcttctcaacttgtccgactccaacactccatcatatggtatttgcgtcatttgtattccatcgatatcacgtataacatatctgtcattaggtaaacgtttgtggataacgtannnnnnnnnnnnnnnnnnnnnnnnnnnnctttatatctggcaatgagtttttttgtttgaatttggtgtgttatctacatttttaattacaacaaactctccttcattgaatacgggagcagggcgatggtgtttagcatgttgtttctcattattttgttgtg…
>gambiae_Testescontig_13608
cgccaaatgaagaagatcgaaatgggatcctgattaaagacctgcttctaagatccctagtaggtgcagaaaagctgatcagatttaaaatttcaggtgcatcaataagcccatttaataatttatgcatgaaaatacattgagcattctttctcctgtgtcctaaagtttcgagaccaaataactgacacctgacacggtacggggggcgtggcatttggtttgaccaaggaagacgataaaacatagcgcgtgtcacctttttctcaaccttttctatcatgtctatataggtcactgggtttggaaaccaaacaacgcaagcaaattctagtataggacggactagggcacagtataacgatttaagacagaaaggatctttaaagtcggaagaag…
>gambiae_Testescontig_13665
gctaaagagtttgcggcattttttgtttagatcacgccccgaacacgcatcgtgggaaccgtgaaacgaaagactgccgccatcggcacacgcttgaagcagtggggctctctttcgcaattgtttgttgcgctgctagtaatgtttgctagccattttcgctacacttctacactatctccgcactatccctcttcttatatttacagcttaactgtttaagattttgtatatatataccggtctgtgtatgtgtgtgattttgtatatatatataggtataattatagatcaataaattactcttttttgttctgtcgcctcttactcgaacttgaacgctatcaactatatctcaagactgtacacactaagagctgctgcattaaaatgccattc…
>gambiae_Testescontig_13719
atcaatgcacatattgtgaaaagaaattcagtagaagagagcgtttaacgattcacacaaggtgagcgtttgcatttgatttaatttttacttgatcagcgcaaaacaaaaacaaaaaaacacgaaaaatcgacaacgatttaaaagaaactaaaacaaaacacaagtgcgcccgaatgaaggttatcggccgaaaaaaaatggaagaaatgttgcgaaaagaagaacagtgaacttgcttaacattcggcactactctctctctacccgccacgacagctgaagctctcgtgtgcatggtttctgctccttcgctacttctgttactactacttcttctaccattactactgtttcgattttgtgtggtttttttttggtgttatttattccccacca…
>gambiae_Testescontig_13720
atagctgaaattggtattgctaatgtttccgttcagtttaaacagtggccgaaattactagcagtgctccttcattgtgtgtttaaataagtttgttatttattatcaatcaattcatgggaagatgttccttatcattcaatttgtccatctgcagatgattgattaactatgaatatattgccnnnnnnnnnnnnnnnnnnnnnnnnnnnnnnnnnnnnnnnnnnnnnnnnnnnnnnnnnnnnnnnnnnnnnnnnnnnnnnnnnnnnnnnnnnnnnnnnnnnnnnnnnnnnnnnnnnnnnnaaaaacgtaaaaaccaaaaaaaggattagcatttgagacaacagatataacagatttgttgagccattagtgctatttagattttgtatcactgca…
>gambiae_Testescontig_13743
gacttcttacatatttaaagtttgagaataggttaaggacatttcgtccccaagacctctaatcattcgctttacctcataaaactgatacgagcttctgctatcctgagggaaacttcggcaggaaccagctactagatggttcgattagtctttcgcccctatacccaaatttgacgatcgatttgcacgtcagaaccgctgcgagcctccaccagagtttcctctggcttcaccctattcaggcatagttcaccatctttcgggtcccaacagctatgctcttactcaaatccatccgaagacatcaggatcggtcgatggtgcacccttgcgggttcccacctccgttcactttcattacgcgcaggggtttgacacccgaacactcgcatagat…
>gambiae_Testescontig_13757
ctgcgcaatcaactaacttaattttattctgtacaaattcaactggaagatttcgtggtagtagtgtaatgatccttacatagcgtaggtagtataagtttgtagtattagtgttaatagaggaacgcgtattagttttgcaatagacacggaagcgtaaaggtgtgtacggaaccttacaaaggttaaaagcttttggcactttacagtgcgttgcagtaatacgcaaggttgccacacgtatgtggaggctttaagccctcatctgccacttccaaacgattgtgcatcgccgtcaacgccttaagatgctctggaagattgccgtcttctggcagcttcaaagaacacatctttcgcattagcgtcatcaacgtattcatagattctacttcgtgt…
>gambiae_Testescontig_13762
cgtacctcgggtttcctgtatagtggtgacaaatgttttaggagtgcatacttttaatataggtaagtcaacatatttcggtagtgacacaactaagatatttcaattcaccaatggcaagcatagcctcctttttaacatatacgttttcatctaaaataagttcttccaggttatgtttgatatcgattgtccaacgtttctgtaaagctaagcagctgaatcttgccaatatgcgtagtagcatgcaggttcgaagtcgaagtacagcattatcatgtttcaacagtgtcataaaatttacattttcatgaaatattatttgctcaattatttctgcattttctggaagttcacgtagcgcacaattcaaaagagctagtaatgaacaaactaatc…
>gambiae_Testescontig_13796
gtggctctttcgcgtcatagtaacaggagagcagagcaggcggagcattcgcccaatacgcgctcgttgccgcgcactgtttttgctgtgtgagcagggctcgtagagcgtgtttcatatcgtcaattagctaccctttcggttgcatgataactaaatttgagtaattaaaatgaaatcattgcgttataaatgtatttggtttatatcgcactggtaacttagcacacacactccaaattgagcgctctaaccctgcagccccattcgaaaggggagcacacgaacacaaccatcacgcgacggcgcacaggcgtagaaaggcacacagcaaaccggttcgctcgatcacagctgctaccttccgccgctgcactggtgcgtatgcgctcctggtcg…
>gambiae_Testescontig_13945
tgtttgaggtttactgttacttttatcgctcgtcctttttctcatccccatctcctgctgtcaagaggttctttcagctagaataacattttgttgtaacacaccgcacacgcatgcccccttgttttgggttttttgggggggggttcgtctcctaaccttcccgacgtgatacgagcttcatgaatcatggacgtgttcacacgtcccattggctggaacggatggacgacggaacaatcctttttttgtggggagaagggtgtgcacacccattcaacatcacatcctgctgcagctgcttatcatcgccccggagagctccctccagcgttttgggcagcgaccttttcatcaggtcggaaacgatcaaccgttggaagcatccgtgcacgaaca…
>gambiae_Testescontig_13969
cacgataccatgtacgaacagccattttgaacagctatgtttagcatatttcgaccctcatcatctacactgcccagatttgttgtatgatcaagaagatacatgaatgcaggcatcgatttcttgtgacatacgtttttacctttcggaagtaatctcatgatcattnnnnnnnnnnnnnnnnnnnnnnnnnnnnnnnnnnnnnnnnnnnnnnnnnnnnnnnnnnnnnnnnnnnnnnnnnagaacgtatccatcatgcaggatatcttttgcatcatattcaggcaacggtaatcgaacgttgctagaggagagtacacaacatacctcaggagaaagattgtcgttcagtggtggaatgattggaacacaatagtcctcgggaatatcagtttcctc…
>gambiae_Testescontig_14010
caaagagccaggacgataacgccaaggtgcgattgctgctgaaaaagatagacaaatccgcaaacgataggtaggtcaactacatctttccaaaatttggtggtaccgtcaaaaccggtctcgaaaatattcggcactcagttttacactttcaataagcgttggccagtgcttccagctgcatggacacacaggagccatttttctcctttcccatatcgaaggtgaaacagtagaggcttccgtgactctccaatcaggttttggatctaacattccacattatctaacaatacacgaatcttttgtggactctaaaatggcaaatttatgaacgcgtacacattaacacttgttttcaccgcatggaaattactaaaaatctttcaacgtatattc…
>gambiae_Testescontig_14011
ttctgggacttagcgtatttttcaaacctgataatgaaaattgaagtacaaatggggcataagctaggcgttgcccagtaacttttggcgccacatggaggaagtagtcgagctccaatttctgggacgtagcgtatttttcaatcataataaaccgaatcaaacataaaaatcatgaaacttacaccacgtccctaggttgtgcacaaaacgtaacgataaagtgccggcgaggttagaggtgcaccaaaattgtgtaccgattaggaaaagtactctatgttgctatgacttgggtaaaaagtgttgattaactgctggttacgatagacagttgcttatcgtacacatcgcaaacgaacaccccttagtgagcagtagcagaagtcgatggaacaa…
>gambiae_Testescontig_14040
ctcaaaatcacctaactcctttttcgatgcaatcaacgcaataattccctcactttcttgcgtatgtggtgtaatttcgggcgtttcttgcggaacaggattttgctcgtgttgactctgccacttaataatctcctcgttttgcattttaacgtcaacaacgatttggctcagggtataaatctgtttgctgttttgcagggcaatctttgcgcatttgcattgatttcctgcagccccgcaactgcagacagaagaagcttcggtgggctgacgattcatttttcataggttgttgcagagcgggttttaacgcagcgatgttgttgatatatcggccgatttattcaacagaaggaggaacaacgatatgacgccaacgcacaatagcttttcaat…
>gambiae_Testescontig_14084
acagtccacgccaaacgaaaaaagatgaaacaggagatccaaaagctcgcctcaaagaatgatctagctcggtttagagtcagttcaagtttgtatctccagaacatctcgtcacggtcatgcatggaagagccatcaaaggaatcgggcaagtacatcgtgcagcctaccgaggatgatgaaccatttgtgggatactgcgaacagactgccttcggaggaggttggttggtgttccagtaccgttacgatggatcggtggacttttaccgcaactggaccgagtatcggaatgggttcggaagtatcgatggagagttttggctcgggttggaacatttgcatcggatgacatcgacccgaccacacgagctgtnnnnnnatgatgagttcaagata…
>gambiae_Testescontig_14092
actaagacaaaacaagtcacaatcatgattttaagataaaaaatatggttagttcggaagaaaagtgtgtaataatggaataaataatacagatggaggcatagaatcttgaaattcatcaacatcaaagtacacaagaggacgagggggtaaattaacggcaactaacttacatttaatagatttaaggtcaagtgtcacnnatagtagatggtgaataagaatttagtttatgaatgttcagttcactagactgtatcgctacaaaagatacattatctttaaatgtagccgtaaaataattttccttattatcatacttgattccaacgataaccaacgaattctgcggagagatttctgctctcaaaaatttcactataccatttgattttgtta…
>gambiae_Testescontig_14110
cttttctataattcttttttacgtttcaccgtatgtcgcaaccctttcactaaacttcgtgcttttccgtgatttagcttatcaactagaaaagtcttcactgtttcgtgtgaaaccgtagctgtgtcatctataaagctagtgcctcctacgaatttaaataaacttataatatagacgtatttttctaatggaatcttggcttccggaaaccccacacctgtccaactaacttggaaaaaaaatcgcgatcgaataannatgtataaactttcatgtttcaattttctctccatttcttctaacatgtcaagagtttccatttttttgattagcggattcctttccgaatttgagtctttgttgcagagattgtctaaaactaagttcgtcacaaat…
>gambiae_Testescontig_14125
tccacgggcaccacacttcggaggtttatgggaggcagcggtgaaggcagcctgctggcacaagtggaacagtgtttgaattctcgaccattaactcctttatcagatgagccttctgatttagaaccgttgacgccgggacactttctcatcggctctaatatgcaagcggtaccagacgtcgatcacaccggaacaccagacaatcggttgaaggagtaccagttggtgcagaaacacatgcaaaacatttgggctagatggtatccggagtatctgcaacaactgcaagcgcgagccaaacattgcaacgggcaatcggtgtcactgcaagaaaaccagcttgtgatcatcaaggaagacaacatgcatcctacctcgtggccgatgggtcgcatc…
>gambiae_Testescontig_14143
cattagtgttgcaacgttcagtgaagtatccatcaactcgttcaagtcggtagaaagtgaggttgaaaacttttcagcatgaaaaatgaccgaaaactgcttcgaaatcgtattaatttcacgaaagtccccaattccaagcattgggtcaaccattttttctgagtaatggctgccatgtccttgcttctctaaatgcttgtagaagtctagtctgatcgagtttcaaagatgataatcgacagccgctgctgtatatattcaccatctcatttgggaaccactttacctaccagtcagaagaaaannnnnnnnnnnnnnnnnnnnnnnnnnnnnnnnnnnnnnnnnnnnnnnnnnnnnnnnnnnnnnnnncccaaatggcgcaaatgaagagccggt…
>gambiae_Testescontig_14148
cgcggattcggccacgaatctcccaagcggaaggcagagtcttaacggatcgcagcgtgataactgctctaccgctgacaacacctcgccaggtacgtaagtcgtctacaaacgattccgagtcccgactccgaaaaacccttggtctactgcaagccgggggccgcaacttcaggtgtttcaatccctggtcacagccgttccggcacagcacacggcggggcacaacgcgacgactgaccgtaaggaacagccgcctagcatagtcacatagactgtactcgcctttcggcacacgagactcccagatgtatcgtcgccaacgacgatctagcgcggattcggccttagaggcattcaggcataatccaacagatggtagcatcgctccaccggtcg…
>gambiae_Testescontig_14180
ttggccgtttgactgcgggtggtatggcgcagtccgcacgtgatgaataccattctccatacaaaagtcacggaactccgaacttgtaaactgtgttccattatcgcttacgacagtttctggtataccaacgcgttggtattatttccggccatttcgagtaggaatctacaaccagaaaataatactctccctccataggtccagcgtagtcaacgtgaatacgctgccaggggcctgtagtttttggccaatctactggtgtgcaatgctctggagatttcgccgcacttgcacacgactgacacgtcttcactgcattctcgatttcgctgtccaatttcggccaatacacataccctcttgcaagcgccttcatgcggcatactccaggatgac…
>gambiae_Testescontig_14193
ggaagagataaaagatgtttctccttttcctctcattcttttcatatttctatgtgattttgttttatgaaatttataatttgccttattgtttttccagagggttctctccatgtttttcggaaatcttcaaattttgttctattgttattgttattgttattattattgtatttagggcagtcaaagatcatgtgccatcctgtatttgattttctgcaattttcacattcacctttttgggttattttcattttggctagccagtaatctgaatagtcatgcccggataatattctgttcattatttttatttgtttcccgctaatttttatgtttttgtgccaaatttcagttttgaattcatctgtcctttagtaatggactcatttgtgtacc…
>gambiae_Testescontig_14216
cctcagttcaggtgagattaccggctgaatttaagcatattactaagccgaggaaaagaaactaacaaggattcccctagtagcagcgagcgaacagggaagagcccagcgctgaatcccccgggcctcgctcggcgggaaatgtagcgtttgggagggcccgtcaacacggcgactcgctcactggttcaagtccaacttgaatggggccacacagagggtgacaggcccgtagagcaggagcggttgtcgtgtgggtctctccttagagtcggtttgcttgagagtgcagacttaagtgggtggtaaactccatctaaggctaaatatgaccacgagaccgatagcacacaagtaccgtgagggaaaggtgaaaagaactttgaagagagagttcaa…
>gambiae_Testescontig_14318
ctagagtggggttttatcgggatgtgtgggtaaacattcataaatcctccaatacgctgctgttgctgcgtagcgagagttgcgctccgcctgcttccccacctgtgcttgcgttatcttttgttcgagacagttcatttgcgtacaccattctcatcgacggcatgttgctaaagcgcttactgccacctgcttccgtgatcatcaatggcatccggcgtgcacacattgccactgatacgggggggaaacaatttcctctggaaggagtccgcatccttgatctaacccgcatcgttgccgggccgtactgtaccatggtgctcggagatctcggtgcggaagtgtacaagatcgagcgaccgtatgagggcgacgaatcgcgcaaatggggccctc…
>gambiae_Testescontig_14328
gagcacgaacgacgcgtccacttcgggttttgtataggttatctgtatctggctcatctgattgagattcgttattttcaaggtcttcatttaacgttgattctgaatcactcgctgtacaacacgtgtcataatcagattctgtccctgtaactgtttcgtttgattgattttccaatgcctcggtatcttgtgtttctatgctttcagttggctgatatctattttcaacgtgacatgcggccatacttatgggnnggccatacttatgggtaaacctacatgaatctcatctttttgatagaatatgtcattgctatttgggatcatatttgcagttttcaccagaaatcttctattccgtcgaaaatgatttccaaaattgtcttgaactatgta…
>gambiae_Testescontig_14330
agcgtttaagcaattttcaggaaaaatcccatcacgcacatttgattgatttgctttttttataattcacatgtctttccgtttttctgcgtttcatcctccattttgataaagacgcgcactcatacataagccatccttgcatgtattaatactcgactttgtgccaaacactcacatatggattccgcattgaagcaatacctgttccgacatgttttccgagttctgcattcaagcaaacaaaggaacaatactcattctttgttacacatagattcggcgtttaagcgaaacttgtttcaacacgtttaccgtattctgcattaaagcaaattaacaagggagcaatattcatttttttttttaaccacacttttcacttggatagtcctgcat…
>gambiae_Testescontig_14399
attgagtttcacagtgtttgaagaagtgtgttttgttgctgaatgatcgattcgataaaaaacgaatgtgtacacatacatgcaatggtttacgatccgatttatgcgacagtttgaacgggacacctacagagaagtattcaaaaacgggggaaaaatcgtacaccgccccagtgtcccaaacatcaagagcacttcagcataatctgcgttcgtgtgttgatgccacgatttgaccacgcggtgtgggttgcggcccagatgcatcaacaaggccgctcttactcctgcgtaacaccatggaagggtaggcaagagtgcgcaataacagcaggaaaatatagaattaaggtctgcattggagaacgaacagattcagacacacctaacagtaagata…
>gambiae_Testescontig_14475
tctggaagttggcgacgagtgcgagtatgccgatgggacgaaaggcatttgcgtagctaaacaaagctgccaagccattcacacacgactgcagtacaaacaacagatttccttctgctcaaatgggactgttgtttgttgttctagcgaagctaccaatccttgcatcatggcaatagaaaaagaattcaacgagtgtgaggagcgctatcgtcacttaagaactgatnnnnnnnnngttgtatcgtcggcatcctgtttgtcgaaaagagctgatctaccgaacattgtacgcataggaggattcgattctttggacaattcgcgtgttattcctattgaacgtgtgatcatccatcccaactacgnnnnnnnnnnnnnnnnnnnnnnnnnnnnnnn…
>gambiae_Testescontig_14487
caattcatctcccttaaggtgaatttggagccgtgtaaggttttccaaattcgtaaatttttctgttcgagtggtttcttcgaacagtagtttaaaacgaggccatgttctataattgccatagaaatccggaagttttaaaactgtcttcttgcgtggagcaaaacccaagtttgccattttatttacgtttgttgtaagtgtctgtaggtcgtcttgtaggtgagttgtgtcggattggttatgtatttcttcatttcttaatatgtcttctagtctttcgatttccttctcacacctttcgttttcttctctagttcttttttccgcttcagtttttttcttttagtagcctctctgtttgcattaaggcctccctatttcccttgcgttcctcag…
>gambiae_Testescontig_14516
caacaaaacaaaatacgaagaatggaaaactttaccagttataagcgttaagctgaaaaaatgtgaacataacagacagtaaacatcctcccgctctctcccgttctcgtttgaagcatgctgcctcgttcgatgacgacccgatacaaacgaaggaaaaccgataccgacgggtggaggtgggtgtgaaaaatcgctttccaaatatcgcccgtatttatgtgtcgtttttcgtcctccgattctcggatattgattgcccagcatggaccatggacgcaggcacacggacgggcacgaacgaacttgagagcgcatttcccatcccgatgatatttgagtggaatcgtttaatggagaggggagggggcatggttcggaaatgcctcaacaattctt…
>gambiae_Testescontig_14518
gaaggagtaaagtttgtagacgcatgtttagtgttgttcaaagcatattctgctgatcgtaattgagaactccaatcgctatgatcatgaaagtccgagagcttactaagcatgggacgaagaacgcgattgactctttcaacctgcccattagcttggggggaacttgtggcatttaagatgtgttgaatatcatnnnnnnnnnnnnnnnnnnnnnnnnnnnnnnnnnnnnnnnntgtgttgaataccattatgttcgaggaaattttcaaattggttagaagtgaaacacgtagcacgatcggtaatgattcgctttgggcggctatagtatgacatgtattggttgaggatattacagacctcttgggcatttgttgagcgagttgcatacatttt…
>gambiae_Testescontig_14537
gccctctcaaattgctgtcaattgcatggcggtgtcattcgaggcgagaatttcagtcattttgcatacatctttaaaacttgcatccaacctggtttaattaaactcgtaagaattggattattgtgctttcatttttttaaatgttgactatgttaccaacaataaacatacatttcttcatcaacaaattaaattgatgtttaaaggatcgacatgttcttcgcatataaattaaaaaggtnnnnnnnnnnnnnnnnnnnnnnnnnnnnnnnnnnnnnnnnncttcctaatatgacaacatgatttaatatactagtttggtgctataagagcggttgctgattcttattctttctagtattggttccacgcttaggttgaccttttacgggtgcg…
>gambiae_Testescontig_14554
agacttttggagttctctttcatcaattatctggaaattcgccataatggacgaagacatgcatataggcatcctaagtgctcgcgacaaaattgttagagtagagcttttgcattatgttggtccagaaaaattcgatggaacacatgtgacggatgttgtactagtttgcagactatggtgtcatgtttcaacaaccgaaattaacgaaatatgannnnnnnnnnnnnnnnnnnnnnnnnnnnnnnnnnnnnnnnnnnntgtttatgtttcccatactatttcactgtttggtgggttgcatcgatcttccggcccagataactgagtaatgtagccacttgtacctctgtcttcatttttagcttttttggaacctcaaacaagaacctgggcttt…
>gambiae_Testescontig_14583
actaccgtgcatttcatgcaaccatgtttccctccaaaaccttgtacgcctttaatgaatgctcgagcaggcgaatctgcaacaaaggcacgcacccttattttgactaatgtgccattccgacctaaattaatactctgttccatgagtaaattcaactcttcgnnnnnnnnnnnnnnnnnnnnnnnnnnnnnnnnnnnnnnnnnnnnnnnnnnnnnnnnnnnnaagggcactccatcaataaagaatgtaagtggcaattcagaattggcctcaaacataacgtttctgaacgtgttctttagacattttgcaacgccttgataccaaaactgaccagtgccgatgttttttattattggcttgggtgcttgattggtttgcaacaaagtccgtgca…
>gambiae_Testescontig_14598
atggctacgaagttatggccatttgaaggaacatccaactacatcacttgagctttctcacccgtccccatggccatgcttgaatgtttgacgaaaatgcaaggtcattcattatcgttcttatgccattggggcttcatgaataagcaaatcaaagccctgggacacaataacaaggatcttggcgatgaaaaagtttcatactgggtcatagtcccccgaagcacatttgaagactttccacaaaaccttcaacttcagaggcaatttactatatgttcctttgctctgagcttaacctttatgggtaaacttgcttcgcaatttttaatttcctttccaacggtgaagagattatgtctctagctcttctagttcaaaagttatggccgtttaaag…
>gambiae_Testescontig_14647
ctgatactgaaccaataccgatgtagcatatctgctatacagaacatattgtaatacacactatcagccatagacacatagtaacacactttggaaagccaagtcacaccattgtaacacattcattataacacattcagtaaatcagatcataccatacacacccggaagagctcaggccacaccgttcatataaaaacaattgtgacacacttaacagaaccaaccgaaacgtacaacataagcaggaacagtttatgctttataacccaaagcaggaacagtagaagcattaaacccaaaacaggaacttagtgacaagaaccatcgttcttgtcaacaaaagacaaacgtaactagctgagtgaaaacaataactttccaacataaaacccggaa…
>gambiae_Testescontig_14650
tgcaagaaataattgttttcttctaccgacgtgttgaaagttgatcaacaattatcaaattattcgcagtgatccatttgatcatgcgtagtagtgttttgttgtgtgcttcaaaacgtttaaatgaaaagtaagacaattttgtannnnnnnnnnnnnnnnnnnnnnnnnnnnnnnnnnnnnnnnnnnnnnnnnnnnnnnnnnnnnnnnnnnnaacgtttaaataaaaagtaagacaattttgtactcgcttgaaaagtttgtgaattttgtgaatccatcggagctgcaaaactaggtacaaatgaatgtctcagcgtttttttcgatccggnnnnnnnnnnnnnnnnnnnnnnnnnnnnnnnnnnnnnngtacaacaccagcgctttgaagccaga…
>gambiae_Testescontig_14664
attctttcctgaacggaagtttccgtttacttctttttgtactatttggctaccatttgtgtgtttatgactattgctttcggtcgatcgagtttgtgttctgatataccattacatccctctcattatctgtatatactctacgctcaagaaagaatgtgtttctgcgtataataaagcgttttttttcactgcacgttattatcggaaggagatcactgttttcacaccaccaaccgaaatatcacaatgtaggataccaatctgcagcgccactggtcttcaatcactaccgggtaaaaatacattagcagtataaaactgcttctacgtaaccatgcaatgacgataacaatattggtggatgcttaagctttaaccaggaaattacataaaacg…
>gambiae_Testescontig_14736
ctcgaggaagtaaaggagttctgctatctcgggacggctgttacttcggacaacaacatcagcagcgaaatccggagacgatttgtacagggaatcgggaaatattatcgacttctccgactgctgaaatctagaaaacttggagcccgcacgaaatgtgagatatattgcacattgatccgtccggtggtcctctatnnnnnnnnnnnnnnnnnnnnnnnnnnnnnnnnnnnnnnnnnnnnnnnnnnnnnnnnnnnnnnnnnnnnnnnnnnnnnnnggagcgtggaggagaaggaaggaaccacgagcttgctgagctgtacggcgaaccgagcatcctgacggtggcgaaggctggcaggatacgatggctggggcgtgtcatgaggatgccggact…
>gambiae_Testescontig_14743
attccacacatgcttacgctctttattacctctttactcgcacacacatatttacatactcacacaattcacactgccgaacaccggtaagggatacacacgtacccgtcttgcctgccttctctcctcgttcttcctttcatccgcgttgtgctcgtcgactggtgtgcacgcgttaaagattagttccgtctccctcccttcgctgcccccacgtgctgcgctagcgaactggatgttcatccctatcttcctgccgcatcccatgtaccagacgctagcacgttggatgatcgttcctgctttcctaccgcttctccttcgtccggcgctagcgcattgaattatcgttcctgccttcctgccacttctcctttgtccggcactagcgcgttgaat…
>gambiae_Testescontig_14744
ccggccagttatcatatgcttgtctcaaagattaagccatgcatgtctaagtgcaagccacattaaggtgaaaccgcggaaggctcattatatcagttatggttcaatagatcgtacttcagttacatggataactgcggaaatactggagctaatacatgccaacagagtcccgaccggagacggaagggacgcttttattagatcaaaaccaatcggtggtttcggccatcgtctactttggtgactctgaataactttgggctgatcgcacggccttcgtgccggcgacgcatctttcaaatgtctgccttatcaactgtcgatggtaggttctgcgcctaccatggttgtaacgggtaacggggaatcagggttcgattccggagagggagcctg…
>gambiae_Testescontig_14798
cacggataaaaccccttcgccaaccttttgcactgtagagacaattgaggagatgaatgctgtggaggagaagttattagagttgtgtaaatgcattatatagaattacgaaataaatccttgctatgagcaatgttccaaagagttcttatcaaaaaaaccagcggaactctactgttgagactggaagaaatgccatattaagcgcagtcacgtcgtgtcgtgtcacgtaaggggatagcttttcctcgatgtatcctcgtatgggatgcgaaacacgttgagcagtattagaaaaaaaatagatgttggagattagtgtttgtacggaatgatcaaaaagataccatacgatcaatcaactgttctaatattttagttataactgtcgtggatgtt…
>gambiae_Testescontig_14826
gatttacatttttccctatgataagagtgtagtgattttcgttttatttttgcttaactataccggccgagcgaagtgtttcagtgcgcaactacgaggcaagactaattatttttttatatacacattttgcgcacattgaaaccattggtccgtttgctatgtatccttcgtcatgaacacacgttcgagcaagagagcagaaaacgagagcgaaacctcaatcgaagaaagagtccgcaccatcgtgcctgaacattttgtcataaatatcagacgtacgattggaacaatcggagattcagttatccctttttggcaaggtaccgtaacgtccggagttcaggggctcgttctctttaaattggaaactgttttgaagtgcaatcaagcaaaacc…
>gambiae_Testescontig_14834
ttcagaaaaagattttattacaaaaacaaaagagtcctatcgtactcaaaagagatagtatgctgtagcatctaggactgtcggtgcaagtgtatttcacatttccttgcaacggctgcggagcgtgctggttgaagttttctattaattagctgtatgctgttcgctttcattatgctaaaaatgcgaataatcctctcgtcacgcgatggcatcgttggcatcatcttggcatggtctgctcattttaatgtttcttcagaaaatgagtttcattctagtgctctggttctgtccattaacgagcgttttcttaggttttatgttatcgaatcatatcaggtagaatattgttataagtgaatgagttttctcattataattaaatgagaaaactta…
>gambiae_Testescontig_14836
atcgggtgactgaatggattggtcttcgtcgatgattgcttctgatgtcgtacgttcagggaattcttgccttggcttcagatggactaatgtacgtcgataatttcgcccatctacatcaacgacttacgaccgtgagctaagacgtttagaaacatatccaggtgaccattgttttgttgtgtctggtgttagctgcataaaacaggtgaacctatttcgagttctggtggtgtccttgttttcttgtcataatgcctctttaatgactttccttccataatgactttcctccgttggttttcgatagccgctggtacgtttgtgaccacttttggaagcagattgttactcgtgatgggaacgccacatttggtcgatcttgagaagaggcgagca…
>gambiae_Testescontig_14905
cgactttctaaataaacgatacagtaatgggacaaagatcaatacgcattttttaatcacagatgaaggaataccatcgggacctggagagaaagagagctttagcttagatatagccatagcaacaacannnnnnnnnnnnnnnnnnnnnnnnnnnnnnnnnnnnnnnnnnnnnnnnnnnnnnnnnnnnnnnnnnnnnnnnnnnnnnnnnnnnnnnnnnnnnnnnnnnnnnnnnnnnnnnggaaagtagggaaggaatagtattagggtttaccctggcattacagtaccgccaaaaagctctcggatgcatcgagaagcgatcttggagcctaattaagaaagcgttgtgacgccaccggttataagagcgatacgcactagctgcatatttgtata…
>gambiae_Testescontig_14920
gccgcatcacgacgacactggtcaaaccgacgctccaccagtcccgtacgcgcttcatgccgatcgagtttgatcgcaatggttggaacgaatcgattaacgatgcaattaacacacagcatggagcggaagcacagtgccgggctgcaacaggttggcttttgcagcgcttatcgaacgcttcaacgcttatttgaactttgataaagaaaacatctgtttgccgccggtttgagctcatttggcaagggtttnnnnnnnnnattttccggcgttcgtgtgatgataataatgcgtgtcgctacagtttgcgccacaaagacgcgtgtttgcttttgttgaacgctggacacgatgtcatgctcgttgttcgtagtttggatgacttgggtggcacta…
>gambiae_Testescontig_14923
ctcgtgttggcacgaggggtgaattattaagaacggtttgccgtgcctttttgccattttccagtacgagcgcagacggtgcatgtcgtttagtttccggttaaatggttaatttgctaattaatcttgttgcagaaaaacaatccagtttggttttgatagcttgttaattgatagctttccgttttctgtttcaaattttaatcattcactaaaaccgctaagtatagaagtaaaatgccgaataaaattgtttctaaaatggtccacatcccggtggcaatggtcttgcacttccgttggcggaacacaattaacgctaacactaaacaacaaagcatacaagctcctaagatagcaccgatcgtagccttcatgagtgtttcggtgctaaagtcc…
>gambiae_Testescontig_14931
catacatacagtctgttcccgagttacgcggttctcgacttacgcggattcggagatacgcgattttctaaatttgacagatcaaatgtctaatcagtacaatttgcttcaagttcagtatgaattgcattttnnnnnnnnnnacaaattatatcataaatgataaagtgtataaaagtactaaacaaaataaaaaaaatctgatgactgaatagtattttattcaaaaaatgtgaaattggacatacgcggatattcgagttacgcggattcgtcgggaacacagaaaccgcgtaactcgggaacagactgtatataaatacagtggagcgccgtttatccgggtaccttttatccggctatccgtgtatccgtgctgttgagaaatgacagttccat…
>gambiae_Testescontig_14943
ctacaaccaatttgcgaccaacttttcccggtggcaggcagacgtgtccgagagcgacgaaacgaaggtgtcgcacaatgtgacgaactttgagtttctttatgaaccgttttatgttgcacccgacacggtaccgccgcacgacgagcggttcctcggctacggatacacacgcaacacccaggtgtacgaaatgtttgtggcaggctatcagttnnnnnnnnnnnnnnnnnnnnnnnnnnnnnnnnnnnnnnnnnnnnnnnnnnnnnnnnnnnnnnnnnnnnnnnnnnnnnnnnnnnnnnnnnnnnnnnnnnnnnnnnnnnnnnnnnnnnnnnnnnaggtgcggtcggcctgggggtggccggagcggtcggtgctggtgggctcggggagaagcat…
>gambiae_Testescontig_14946
attccatccattccgcaagtacgatcccggatgtagtatgaacccgtaagcgatcagcttcataatacactctgcagtaaaaatcactaaaaatatatactcgatcttttctagggctgcatttgtgctattagaatcactgtttggaaagggagtgtacacagctaaggcaacacagttggcgaaaatagtcagcagtatcanngcacctgttgcgcctattggttctgatgcagctgccgcaactccatccccaccgctctgtatatttgtcgttccaattgctgttcccgatatattatgattggggcaagtaacttcgctacgaatcgtactgttaactaactcagtgtcatccattttggccgttgcttgactcattgccgtagtagactttag…
>gambiae_Testescontig_14962
tgcaaggccgagtccataacgcgtataacagcagaccgcgttctgtcaccgatcgttatctgtgcctcgaattcaccatccaattcaaggcgggacccagatgctgtttttgcgtggactgttaccggcttcagtgttggcttacccnnnnnnnnnnnnnnnnnnnnnnnnnnnnnnnnnnnnnnnnnnnnnnnnnnnnnnnnnnnnnnnnnnnnnnnnnnnnnnnnnccccattttgttgcctcttttctgctggttgcaaaaaccttctcggtgaccggttacgttacaatcgcgacacttgtgcagagcatatgagcactcacttgcccaatgagcctcaccacataaccaacacggcccaggtggtttgtttacattatcactgttcctcgtatg…
>gambiae_Testescontig_14976
aaaacatgtaacaatacatgtgcagcagtgcaataaattaaaatgtacaactgcctataaaacgcttagttttcgagtttgcaatgattgcgattttccactctttctcgccggatagcatcaacttcaaacgtacattgtggggatgttttcnnnnnnnnnnnnnnnnnnnnnnnnnnnnnnnnnnnnnnnnnnnnnnnnnnnnnnnnnnnnnnagcgcttgacttgctttgcaaaaatgcaccataatgcaatgctctgacgggtaccgtttggacggtattaacgatcaaagcgagcggaaatgacgaatctannnnnnnnnnnnnnnnnnnnnnnnnnnnnnnnnnnnnnnnnnnnnnnnnnnnnnnnnnnnnnnnnnnnnnnnnnnnnnnnnnn…
>gambiae_Testescontig_15010
gaaaaacaacaataatatagacataagtataaacaatactccaatagaacaagtgaacacatacaaatacctgggaactatactagacaagaacctaaacttcaataaacacctagagtacctaaaaaataaagcaaccgaaagactgaatattttcaaaatcatctgcgccaatagaaatagcatagccccacataaagcaagaaccgtctatagagcaacaataagaagcatcttggaaaggggatcctcatataccagcaacaataataaaataaacagtaacaagctaaactccgcaacacacatagcactgagaaggatatcaggatgtactaaaacaactccaacaaattcccnnnnnnnnnnnnnnnnnnnnnnnnnnnnnnnnnnnnnnnn…
>gambiae_Testescontig_15022
gttggaaatatgtttatatcggacgaattatgctatcgaagccagcagattcggggttgaaagtgaatgaaaggtccatacaaactagaaagaaacagaacatttagcatgcagccttaactgttgctataggaaactgcgaactgaattcaatttgagcatacatctttcaataaccatggcaacaccatacacaaataagagggatacagatttcagaggttgtccaactaagagggacaaaaatgtgctggaaatcaagggactgtgaaaaatgttcaaataagagaggtttctctaattggagaggnnnnnnnnnnnnnnnnnnnnnnnnnnnnnnnnnnnnnnnnnnnnnnnnnnnnnnnnnnnnnnnnnnnnnnnnnnnnnnnnnnnnnnnnn…
>gambiae_Testescontig_15027
tcgaaaacttctacttcagatttcgtcttaaggaaataaacgaatatacgcctcgtcttgtcatcgatgaacgtgatgtagtatcgatgtccaccaagcgagtgcgtttccatcggtccattaatgtccgaatgaaccaaatccaagacattttcagctcnnnnnnnnnnnnnnnnnnnnnnnnnnnnnncgaatgtttgcctaacgggcaaactctggaatccgcaccgtccatatttttcaatgtgatgccagttgccaaaccaccagcaagtttcttgagattcacagcacccagatgccccatccgtttatgccacaattcgaaactttctgctgtgttacacgacagagcnnnnnnnnnnnnnnttacacgacagagcctcctgcatgttgttc…
>gambiae_Testescontig_15039
gaaagagacacaaactaccagttttttgacaacatatcgctgcaggaaggacttcgttatgttgccgtaacgaaaaatctgtcccgatctacggtcaacatgattctgggtctgttgcgaagaaagctgaagctctgccttgctgctgacgctcgaaccctcttaaaaacgtcnnnnnnnnnnnnnnnnnnnnnnnnnnnnnnnnnnnnnnnnnnnnnnnnnnnnnnnnnnnnnnnnnnnnnnnnnnnnnnnnnnnnnnnnnnnnnnnnnnnnnnnnnnnnaggcagttatggccgattctatttaaggtagaggaactaccagatgcaccggtgatgcttgccggtgtattttgtggattcacaaaaccggatcacgtggaaggatttttacggcctc…
>gambiae_Testescontig_15040
attagcctttcactccgatccacaggtcatccgctaacttttcaaaggtagtcggttcggtcctccagttagtgttacccaaccttcaacctgcccatggatagatcgcccggtttcgggtctattcccagcgactagacgccctattaagactcgctttcgctacgcctcccctattcggttaagctcgccactgaaaataagtcgctgacccattatacaaaaggtacgcagtcacccaacaaagtgggctcccactgcttgtacgcatacggtttcaggatctatttcactcccctctccggggttcttttcgcctttccctcacggtactagttcactatcggtcagtcagtagtatttagccttggaggatggtccccccatattcagacaaag…
>gambiae_Testescontig_15045
aagtatcaatttaccaatcataagcgattgtgattctgaagcagacaatcaaaacatcgacattaacgaggatgaggatattgaaaatttggaaatcaacgaggctgatgaaaatgaagccattaacaccaacgaagagcaagaggacgacgaaacagatgaaatcgaaatagaaaatctggatcttaaagaatgcttaaaaatctggtcattggtttccaatatagaccataaatcgcttcggtttctgctgagaattttacgtacaaactgtgatgcttctcttcctaaagatcctcgtacattactaaaaactccaaagaaacctgcagaaattacaaacatcactggagggcagctgtggtaccaaggaataaagacatgcctcatgaaaaagtt…
>gambiae_Testescontig_15048
gccattagtcattcatcgaattgtagaaaaacctattcatcatattgttgatcgaccgataaaggtagaaaataatgtacctgtagataaaattgtcaaaactccagtagtggtagagaaaataatcacgaaagaattgaaaattccttatcacgtagcacacatccttgatcgacctgtaactgtggagaaaattgtggaaaagcctgtagaagttccacattacattgatcgtcctgtgnnnnnnnnnnnnnnnnnnnaatacaacatgtaattgaaaagcatgtacaggtcccggtaccagtaacattggagaaagttgttgaaaagattatagatcgtcctgtgccttacacggtcgagcaaattatcgatcgcccgtatccagtggaaaaaatt…
>gambiae_Testescontig_15052
cccgttccaggaggatcgtgctaaacagttcccgatactcatcgtcgcccttattctcactaatgagcaaatccagcttgtcaatcagttcgctttctaccaaccggaatgatccacgtgaaacatgctatggaatttgttacagggccgataaaatcaatagtttcgcaagagataagcaagtcgatgccatatgccaagcgatatctcatgtttgttgaatcttgttatttcgctaagatcgataaaaaatgcgtgtttttcccaaacatatcaattttccgtagaaaaagtagcacattccggacagggatgaaaaatccaatccagtttaaaaattatttccagctcggcgaacggatgattttgacagaaccaaagaaaactggtgatgacaat…
>gambiae_Testescontig_15071
ggaggaagtgtttttgctcactgttcgtttgagcatagttgatgctgatggtaaagagcattcggtacgcgctttgctagactgtgcttctcaacccaacctcatgacagagaaacttgtcaaattgctgcannnnnnnnnnnnnnnnnnnnnnnnnnnnnnnnnnnnnnnnnnnnnnnnnnnnnnnnnnnnnnnnnnnnnngcagctacaacggtgtccttctaacgttaaaatatcgggagctggaaagatatctcgtgacgttcggggatcagtgtttgctgagatacgctccaagaggcaaccattcagctgtggtgttcagttcctgnnnnnnnnnnnnnnnnnnnnnnnnnnnnnnnnnnnnnnnnnnnnnnnnnnnnnnnnnnnnnnnnnnn…
>gambiae_Testescontig_15146
cgactgtatggttgatattaattttgataattgcaattatttgttttttccagttccaaaatcgattccacgcaacactttaaacgtaaataacaagaacaatggagcagaaacatagtaaaataaagtctgtaaaaatgacggaagacgccactcttttattcatagctgaggtcgagcaatatccttcgatatggaatgcaaagtcnncaaagtcgaagtattacaaaaataaagacattcaggatgatgcatggcgcaaaatttcgtcgtcatttgacattcctgttgataaattgaaatcgaaatggatttctttgagaggttcatttcgacattacaacggcttagtaacacaaagccgcataactggctcgggtgctgcggatgtgttagagc…
>gambiae_Testescontig_15151
gtcagcgtcaaaaattacgcacaatgaaccaaatcaaaggtgaatcggactaccaattcgtaaaacgagtgatcgaatctgggaaattatgtaattacaaggaggaacaattaatcgaaacaattgtcgacgtgatacaggtgcatgctattaaccccaaagtacgtatggcaggatggaaaattctcaaaaaacgcggaacaataacagatctactggaaaaagttcgaacatgcgaaatagagaaatttaacgaaaacgctttcgctagagaccacagacaaaatgaaactacattagaggtttccgctgtgtcgcataacaccaacgcaaaaatgtcacgcactagggnnnnnnnnnnnnnnnnnnnnnnnnnnnnnnnnnnnnnnnnnnnnnnnn…
>gambiae_Testescontig_15157
gcaagcttcttattcttatgaagttatatatttaaatagtaacacaacaaagatacaaaaaatacaaaaaaatagttttatgtttgattccatggaacagttgaaagaaaacataatttcagtgtaaactgatggagctatgtttgtatcgtttagtgatcatgaattgcgtgaaattcgcttctattgggttgaatattaaatcgtttaattgcatttttgtatatttggtttcatgttacacacttttgaaacttatttcataaaaaaatgtttagtaccaaatgaaattaattaatttatgcaatgcttaatccaataataaaaaaaaattaaataatatggagtcaaaacgatgcaaatgcagctacaactgcctttttacaaagtttagtttat…
>gambiae_Testescontig_15218
tcccgttggaaacagttcgttgcgaaccgagttgcggaaatccagcaccaaacctacaagatgccttggagttatgtggccagcgagcacaatccagctgacattatttccaggggaatgatgcctttgcagctcatggattcccaactttggtggcaagggcccgcatggttgcnnttggcctacgaacaaacccaatactgaaatttcctcggaagatttggaagagcgatcgattgtagccacatctcaacaggtaccgccaaattttctattcgatctttcttcatcttacgaaaaattggtgcgacttacggcatatctgctgcgattcatgtacaattgtcaaccgacacaccgcggaaatctacgaaaggggtttctnnnnnnnnnnnnnnn…
>gambiae_Testescontig_15235
aagcagaattatgatttttagtgatcactccccattatgaaattttcctcagtgtattgtagcaccctttggcatcttctctacaaatttgagcaaaatcggttgaatgtttcatttttaacaaaatattaacatcattagatcttgatgaaaccatcaagaataggagaatggaaggggatgaagaggagaaagtggtaaaagaagcacaacaaatnnnnnnnnnnnnnnnnnnnnnnnnnnnnnnnnnnnnnnnnnnnnnnnnnnnctaaactataaaatacatttatgacaactttagctagaattaatatgctagttattgcgagatgcaaaactgtattctgtttgtagtgatgggaaaatgaagtttctgtcggaatcgatttcagctagttc…
>gambiae_Testescontig_15243
ggccgttatatatgcgctcaaacgtttccatacctatgtacacggcattccaataaagatagtgactgattgtaattctctggtagaaacgcttaaaaatagaaattcgtccgcaaagatagcacgttggtcactgttcctggagaattataattacattattcaacatcgccctggattagcaatgagtcatgtagacgcattaagccgactggaacatttggctgccttcgatgatgttgatattgacttccaaatacgtgtagctcaggctagggnnnnnnnnnnnnnnnnnnnnnnnnnnnnnnnnnnnnnnnnnnnnnnnnnnnnnnnnnnncggatgtcgaaggttaccaattacaagacggtattgtattcaaacgatcaccttctaatagg…
>gambiae_Testescontig_15259
gtctgcttacacgacccggttgcacaactaagtcgtctgcaaaggatttatccctacgcattgtgaaattgcaattcgtcagctcgaccccgggacttctacccggagccggtcgccaacctgctaaggttcagggccaaaggcctattcgtatccgactacgatgtgtagggggaaatcgtccctttctggcatggattctgacttagaggcgttcagccataatccagcagatggtagcttcgcggcactgcccggtcggacagccgcaaaaaccaattatctgaaaccgcggttcctctcgtactaagcggtattaccattgggacgacattcatcagtagggtaaaactaacctgtctcacgacggtctaaccccagctcacgttccctattagt…
>gambiae_Testescontig_15278
ggagtttccctatggcttaggatcgactaacccgtgtccaactgctgttcacacggaacctttccccacttcagtcctcaaagttctcatttgagtatttgctactaccaccaagatctgcactagaggccgttctacccggggtcacccccaaggcttcgtcactgacctccacgcctgcctactcgctacagcgtcgaatctactgtagcggcgaggtatgggtaacacgcttgagcgccatccattttcagggctagttcattcggcaggtgagttgttnntgagttgttacacactccttagcggattccgacttccatggccaccgtcctgctgtctagatgaactaacaccttttgtggtgtctgatgagcgtgtattccggcaccttaacct…
>gambiae_Testescontig_15287
tgccgaagacgtttaccagggaggataacgtgtggattcactatactaccatttgccccaaatgcaaacattacagttatattttgcttagcagccgcttgctctgcttcatacacattgcgagatccaattcgggcaataacctcctttgatttggggtgtagaaagaaagaggtttcgtcagcgttaaatactctagaaggatcgtctaatatttcgtgcagtccgttttttgttagccagcttgttatcatttgaaaccatccacggatatcattttcactcactcggctactagccgaagataatatttctggcgtacgaaaagaaaatcctggattacgtttcatatagttgcgcagccatttgcgtcctggttgattgtttcggaatggagtt…
>gambiae_Testescontig_15289
cacccaatcgcgtatgcaagcaaaagcttcacgcaaggagaaaagaataagcttatcatagtgtcataaccagcacgtacagcaaattatcgtatgagccaacctgacatgaggtagctgtcaagaaccgtcaaacgggggaatgggagaaaagtgcgccaagaaaagcagcgtcactttgcacacacgaagaacgtttgtaagcagaatactacggaaataaaagttcatatatcataattacgataaattggcgacgaggaagaacgagcattacgcgtgctacattgctcatagaacaaagccgtacaaatcgaaactgtgctgtgtttgtattcatggcatctccaccaagggaagctggttctgctgcttattcaatcatcacccgctccgctg…
>gambiae_Testescontig_15300
aataaaattaagtttttaggtcctttcgtactataaaaacttctattatgaagatagaaaccaacctggcttacaccggtcttaactcaaatcatgtaagaatttaaaggtcgaacagacctataatctaatttttttctattagatcttttcttaattcaacatcgaggtagcatttaattttcttgatttgatctctaaaaaatttttgctctgttatccctaaggtaacttttttttcttaaaaggcttaatattcttttaatagtaattttaataaaaaatttttatttttttacttccccagtaaaatttttattttttaatttttaaatttataattaagttctatagggtcttatcgtctttcatgattattttagccttttaactaaaatg…
