# Supplementary material for: Comparative Transcriptomics of Malaria Mosquito Testes: Function, Evolution, and Linkage
Source: G3 (Bethesda). 2017 Feb 2;7(4):1127–36. doi: 10.1534/g3.117.040089 (PMC5386861; doi:10.1534/g3.117.040089)
Supplement: Supplementary file 6 [file 1127TableS5.xlsx]

## Sheet: Sheet1
>contig_1
CTGATGTTTTTGTTAAACTATTTAAACTTATATTAATGGCAAATATATTTTTAATATTTTATTTATCAATAATTATGTTTTTATTTGGTTGTATAGTATTTGTTTCTAATCGAAAGCATTTATTATCAACTTTATTAAGACTTGAATATATAGTATTAAGTTTATTTATTTTTTTATTTTTTTATTTAAATTTTATAAATTATGAAACTTATTTTAGTATATTTTTTTTAACTTTTTGTGTATGTGAAGGGGTTTTAGGTTTATCAATTTTGGTTTCTATAATTCGTACTCATGGTAATGATTATTTTCAAAGTTTTTCTATTTTACAATGTTAAAGTTTATTTTTATATTAATATTTATATTTCCTCTTTCTTTTTTAAAAAATTTTTATTGAACGGT…
>contig_2
GAAAAAAGAAATCTCTTTTTCACTAACTCCCAAAGTTAATATTTTAAATAAACTATTTCTTGAAATTACAAAATTAATTATTATAATAATATGCTTAATTATAAGATTTATTTTTATACAAATAAAACATCCTTTATCAATAGGTTTAATACTATTAATTCAAACATTTTTAACATGTTTAATTACAGGAATTTATGTTAAATCTTTTTGATTTTCTTATGTATTATTTTTAATTTTTTTAGGAGGAATACTAATTTTATTTATTTATGTTACTTCATTATCATCAAATGAAATATTTACTATATCTTTTAAATTAACAATATTTAGATTACTTTTATTTTCTATTAGTATGGTAATTTTCTTTATTTTAGATAAAACTTTGATTGAACAATTTATTAT…
>contig_3
GCTAGGCGATTTTAATGTTTTGCTCACCACTGGATCAGAATTTGTTCTGGTAGTGGGATAACTCACAGGGCGTGGTATCCTCGATTTAGGCCCACCATTACCACCCGTAGGGGTATTTCCACCACTGCGAATTTCTTTCCGCTGGCTCTCGGAAGACGCTTTCGTGCTTTCTTTACTTAGCAGCTCCCACTGAATTTGCAGTCGCTTGAAGCGATTGGTTTGTATTTTATCTTGCTTTTCCTTTTCAGTGCCAGACGCAGGCGAACCTGCCAAGGATGATGGCGTGCGCTGCGCCACTGGTGGTTTCTTCTCAGCCATCATTCCACCAGCAACATGGTGACCCGTCTTTGCTACCGTAACCGACATGTTTGGTGAGTTTGGTGGCGTGGAAAACTTTAT…
>contig_4
GATAAAAATGATTGGCGTATCCAACCTGCAGAGTTTTATCGCTTCCATGACGCAGAAGTTAACACTTTCGGATATTTCTGATGAGTCGAAAAATTATCTTGATAAAGCAGGAATTACTACTGCTTGTTTACGAATTAAATCGAAGTGGACTGCTGGCGGAAAATGAGAAAATTCGACCTATCCTTGCGCAGCTCGAGAAGCTCTTACTTTGCGACCTTTCGCCATCAACTAACGATTCTGTCAAAAACTGACGCGTTGGATGAGGAGAAGTGGCTTAATATGCTTGGCACGTTCGTCAAGGACTGGTTTAGATATGAGTCACATTTTGTTCATGGTAGAGATTCTCTTGTTGACATTTTAAAAGAGCGTGGATTACTATCTGAGTCCGATGCTGTTCAA…
>contig_5
TGCTTTTTTAAGTTAATACATATATTTGCGTATTTTAAGCTCAAACACGGGAATTAAAGCAATATAATCGTTTCTGTAGCATCATATCATACGTGAAAATGTTGATATAATCGCCTGTTATGCATCATATGAGTTCTTTCTTTTCCAACAGTCATGCGGAGCATACATTTTTTAAATATGAAAATCTGTCCCCAATAAAACTTTATTGCTTCAATCGTAATCGAATTTTTAAAATGTTATTTAAAAAAAAAACCCTCCCCTTTTTGTTCTAATAAAATAGTAACGTTTTCCGTTACTGCAAACGTTATCACTTATCACAAATGGATTCGCGCTGTGTGCTTTCGCATCGTTCGAATGCAATGCGGTTGTGCTTTCCCCTCCTATTGGGCAGTCGTATTA…
>contig_6
TAATGTTAAATAATTTATTTGTTCTAAAATCACCACGAGCTGAAATTACCGAAACCATCACCACTTGCTACTTTACGTTTCTTCGCTTTCAATGCATCGTTGGTCGTGCCACTCGTGCCGGGAGTTTCCCCTGACGCCTGTGCCGGCAGCACTTTGGTCACGCTCGTATCGAGATACTTGCCCACACCGGACCGGAACACCTTCAACGGTTGGGAGGACTTTTTGCCTGCCGTTTTGTCACGCTTCGCTTCCGCCTCCCGCTGTATGCGCTCCAGCTCTTCCGCCCGCTCCTTGGCAAGCTGTTCGTCCACCTCCTGGAACGGATCGACAAACACTTGCGCCCGCTGGATGAAGATGTTCTCGATGGGACGGTCTCGATTGTCCACTTCCACGCGTTCC…
>contig_7
AAGTACTGTACGGAACGCTCGGTTGTTTTATTTCCTGTCTGATGCTTTACAATTAGTAACCTTGATAAAGGGGCTCGATTAGAGTCGATGGATAAGAAAAGGTGCGCTTTACATCATGTACTTGGTGTTTTCTTCCTGCAAAAACTTGGCCGACCGCTTCGCGTCCAAAAACAGGGAATGTACGTCCATTATGTCGTCCTTGGTGATCTGCGTGCGCCCATTCACCTTGCTCGTCTGGTTGGCCGGCGTCAGCAGCTGCACCGCGTACCGCAGCGTCGTGTTGGACCCGATCTCGCTCAGCGCCTGGATGGCGGCGTCCTCCACGTTCAGCCCCTCCGTCTGGGCCCGCAGCCGTATGATCTGTTCCATTTCGCTCGTGTTGTACGGGGCGGTGCGCAC…
>contig_8
TCTCGGTTTTTTTCGCGGGAATAGTGGAAATAAGTTCCAAAGCAAACGCAAAAGCTACGAATGGATGCAATGATAGCAGCCAATATCTAATATTTTTATTTCCATTTCCTGCTCACAATTACCATATCCTGGGTAAAATTAGGTCTTAAGGTTTGTTTTGGTGTATGTTTTGGGATATGGAATGATCATGATCACAGCATGATCAATAGTTGATATTATTTACGGCTTTCACTTCATTTTCATCAAACTTTAAAACTGCTGCTATTGCATTGGTCATATGTTTCTTGCATTCAGTATCCTTTGATAATAAAAAACTTAGAACTACATTTTTTAAATATTCCAAATTTGATCCTTCTAATTGTCGATTCCTTCGTAAACGTTCCATCTCTTTTTCCATTG…
>contig_9
AGAGATGACAAACAAGAGGTCGTTGACTTTTACGATGAAGCATGTTGTAAGAAACATTTTTTTTTATTGAGAAATTCATGAAATTCATACTTAAACGAAATAAACCCCCCGTTTATACCAAAATAACACCGGACGACGCTCCGGAGCCGCACTCACATCAGCACATAGGTGGCGTCAGTCGTCAGACCACAGTTGTTGTCCTTTACCGCCATCAGTGCGTACCCATCGTTGCCCCAGTAGTTGGACCACGAGTTCTTGATCAGCCAGTAGTCTTCGCCGTTCAGCTGCCCGTACCCGACCGCCAGCACCGCGTGGTCCAGCTCGTCCAGCTTGTTCTTGCACTCCGGCTCGTAGTACACGCCGTTCGAGTAGAAGCTGAATGATTTGTGTCCGGCATCG…
>contig_10
CGACCCAGCACAGCGATTGCAGGCCGAGGAGCAGCTGAATCAGGTACACAAGATCATCGGCTTCCTGCCCACCCTGATGCAGGTGATCATGCAGAATGAGCTGGAGATTCCGGTCCGGCTGGCGGGTGCGATCTACATGAAGAACCTGATCAACAGCAGCTGGCAGGACCGGGAGGCGGAGGGCGGCAATCCGATACCGTTCGCGATCCACGAGCAGGACCGGGCCATGATCCGGGACACGATCGTGGAGGCGATCGTGCACGTGCCGGCGGAGGTGATCAAGGTGCAGCTGTGCTTCTGCCTGAGCCACATCATCAAGAACGACTTTCCGGGCCGGTGGACGCAGGTGGTGGACAAGGTGAGCCTGTGCCTGCAGAACAGCGACCCGAACGCGTGGCA…
>contig_11
GCATGGCCTCAATCTTACACTAAAATACAATAAATACATATTTATTTCCCTTCAACCCCCATAGCATCAAATGTACGTGTAGCTTCGTTGAGCAAACGCTTGGTGTCCCACTGACCGTCCTCTTTGGTTAGGCCGCTGGTGAGTCTGACAACACCAGAGGCCAACATCCAGTGGCGCCACGAGGAGGCAGAGGATCGGATTTGGCCACCGTCCCAGCATCGGGCTGTTCCTTCACGGCGCCTTATACTGGGGTGACTTACACGTCACTTTACGAAAGCTGGAACGAAGAGAGAGAGAGAGAGAAGAAAAGAAATTAGGTGCTGGTTTAGCAGCCNNCACCGTGCCGCAGCCACCAGCATCGAATTCGCCTTCAATCCGATAGGTGGAGAGATTCACCAC…
>contig_12
GCTGCCCCAAAAACGAAATGCTTTTATTAAATATAACCATCCTCAGCGTCTCTCTCTCTCCTTGGCTCACTTTTTGTAGGAATAGAACCCTTCGCCACTCTTCACCCCCAGCTTGCCCTCGCTGACGAGCTTCTGGAGCGACTGGATCGGCACAAACAGCGGATCGTTCGGGAACTTCTCGTGCCATCCCTGCAGGATGTTGTTGGTCGTGTCCAGCCCAACGTAGTCGACCAGCTCGATCGGTCCCATCGGGTAGCCGGCGCCGAGCTTCATCGCCGTGTCGATGTCGCGCGGCGACGCATCGCCCCGCTCGAGCAGCCGGATCGCTTCCGCCATGTACGGCACGAGCAGCCGGTTCACCACGAACCCGGGCGTATCCTTGCACGTGATGCAGGCCTT…
>contig_13
TATGTTTTGAGTATATATTTTTATTTCATAAGTTTAGTTAAATAATTGTTTTAATAAGTATACAATCCATTCCGTACAGATTTGTCACCAAAGAATTATTATTAATATAAAATCATACAGTGCACGATTAATTAATGGTGGGACGGTATCAATAATTCGATTGAAGAATTGACACACCTCCTAACAGAGAGTCTATGTTCATGAGTTCGTTTATACAGATGCAATAATGTAGCTACATTACTTTTTCAGACTTTTAAATAGAGTGACAACTATGCTTTAAATCTCCCAACTGCAAATACGCATCAATCGTTGACACTCTCAACCCCCGAAATCGTGTTACGTGGAATGCTCGGTATCCAGGACGTTTAGGATGAAATCAGTTGTATCTTGCGCCAGCTC…
>contig_14
CATTCCAAAAGACGAAAAAACGGACCAATTGATCATTTATTGCTGTCGCATTTTTGTAAGTACAGATTTTTGTTTGTTTTTCATGTAAAAAAGGTATCATCACTAGCTCATATCCTGCTGAACCACACACACATACACTGCTCTACACTACACGCTTAATAAGCTACACCTTAAACTCTAACAGAAACGATACAAAACCAGTGGGTGAAGAATGACGGCATTTTGACGGCGGTGCAGCACACATTCCCCAACTGCTGTTTTTTGCTTCTACGCTTAATCGTAAATAAAAGAAGTTTGCCTATTGCCTTTGCCCTACCAGCTACTACTGGGAATGTTGTGCTACTTTAGCTCCTGCTAGTATTGAGTTGTCTCTCTTGTAAAAATTTGTCCCATGTCCCA…
>contig_15
CTTTTTTTTATTTATTTAAAATGTTACAGAGAACAAATTCAGTTTATTTTACTGTAATGCTTCAAAAACCATCTACTCATATCAATTCCACCTGCTTTTCTTCTTTCGCGGCATTGTATCAATTTTTGATGTAAGGTTTGAATCAGATTTTGACGACGATTCCAACTCTGGTTGTGCTGGTTTAATAAAAACACCACCTTCCGGAACGGTATTTTCCCAGGTTCGATCGCTTGATGCTTTAAACTGTGCATTATAATGAGCGCGAAAAGTTTCTCGCATTGCCGATAAACGATCAGTAGCAGGACCCTTCGATGACCCCGGCGATGGTCCTGAAGGATCCCCGTCTTCTACAAGAACCTTTGAAGCATCTAGTGAACGACCCATTGGACCACGCTGAAT…
>contig_16
GTTAATTAAAACTGGGTAATTTTTATCAAAACATACGATTAATTTCCAAAAAAAAACATAAGACATTTGACTTATCAGTCCGTGTTATTCGCATATTCGAGCAAGGTTATGTCCAAATGAGCCCGGATAATCGGCGCTCCACTGTAATTATAATCGTACCAGCCTTTCAGAGTTCCAGGTCGTTTTTATTAAGTTTGCACGACACAGATGACAACCGTGAAATCAAGAATCTAGCAATTAGAAAAAAGTAGTATTTGGAGTTTATAGGATTTCCATTTCTCGTTCGATTCCAACAAATTTTAGCTGCTCCGTAGGACCATAGCGATAATCAAAGAAAAGTTCCTCCCCAGGCTGGATTGCACGTTTTGCAAATATACCAATTCGATGGTCTCCATTCAC…
>contig_17
CTCGCCTACTACGTCGTGTCCAAAAGTAATATTGTTGATGCGGGTTACATCGGCCAGTTGCGACAGAAAAAAATTGTGTTCGAAATTAGTGCAACGGAAAAGATGCTCCCGAAGGCAACGATTTATGTGACCAGTGCATTCGAAAACATTTTAATTTGGGATGCATTGGAGATAGATTTGAGGCCGTTGAGTAACGATCTGGAAATAAGAGTAAACAAATTGAAAGCTAAACCAGGACAGGAAATAGAGCTGGAGCTGAAGGGACGGCCCAGNNGCCCAGTGCGTATGTTGGCCTTGCCGCATATGATAAGGGTTTGCTGGCGTTCGCCAATCATCTGGACCCGTTTTGGGAAGATGTTACGCAGTTGTTTGACTACTCGTACGAAGACGATCAGACCG…
>contig_18
TTAAAGACTTTAACCAATTTATATTTTTATTTCTTTACATATCTTGTTTTACTTATTTACGTTAACAATAGGTTCGACACCCCCACTGCACTCTGTCTGTTTCGCTATGTACAATTTTCTGTTGTTCATTTAAATCCGTTGCAATTTTAAGGAAAAAAGACCCATTTTAACACAGCATGGCTGCGACCCCGCATACATCGTACTCCAGAGTGTTTTATGGAACCGTACTGTCGTCGTGTGGTTTTTTGATTTCTATTTCGCCAAAGCCCTGAACCTAAAACGAACGCTTTGCTTCCTTACAGTAATACATACTATCGCTAAATACATCATATATAGATTGTAAAAAAGCCCAGTAACATAAATTTCACTAAAAAAACACAACGCAAAACAAATAGAGAA…
>contig_19
TCTTATTTGAATAATGAAATTCAATTTTGTGTGTTTTATTGATATGTTTATAATAAACATCTATTTTTTCTCATACATCTCAGCAGACGTACTTGAAGAATCAACAACATCATTTGCAGGAATTAATTATTGTTTAGTTTGTTTACTAATTGGTATAACCTTGAGACGCTTAAAATTTAAGGCATTGCCAGCTACATTTAGATCTGATGCTATCGTCGGTTGAGATAGAACTATACGCTGCGATTGCACCTTTTGCGATCCTCCATCGGCGTTATTACTTATTTCAGTACTTGAAGATTGTATTTTGACAAATGATTTATCTTCCATACTCATCGCACCTAATGGTTTGTTATTAGCAGCTACATGTGGCGTGAAAAGAATGGCGCTTCCAGCAGAGCC…
>contig_20
GTTAAGCCTCACGGATCATTAGTACTGGTTAGCTCAACGTATCGCTACGCTTACACACCCAGCCTATCAACGTCGTAGTCTTCAACGTTCCTTCAGGACCCTTAAAGGGTCAGGGAGAACTCATCTCGGGGCAAGTTTCGCGCTTAGATGCTTTCAGCGCTTATCTTTTCCGCATTTAGCTACCGGGCAATGCCATTGGCATGACAACCCGAACACCAGTGATGCGTCCACTCCGGTCCTCTCGTACTAGGAGCAGCCCCCCTCAATTCTCCAGCGCCCACGGCAGATAGGGACCGAACTGTCTCACGACGTTCTAAACCCAGCTCGCGTACCACTTTAAATGGCGAACAGCCATACCCTTGGGACCTACTTCAGCCCCAGGATGTGATGAGCCGACAT…
>contig_21
TATTAATCCACCTTGGAGCCAAGCATATTTCATTGCAGAGGCGCGTTCTTTTGTTTGCGTGTTTTTAGAGAAACTTTGAGGTTTAACTTAGCGCGTTTTAACTTTATTAGTGCGTAATTCGTTTTAGTTGATATTAATTACGGATTGAAGTGTATTTTCCTAGCATCAATTAATCGCTCTTGAAAGGACTGCAAAAATGATGGAAAAATTTGGTGAAAAAATCGAGGAATACGAAGTAGGTGAAATTCTCGGCAAAGGTGGTTTTGGATGTGTGTACAAAGCAAGATGTTTAATTTCGGGCAATTCTGTTGCGATAAAAATGATCGATAAACATGCAATGCACGCTTCTGGAATGGCCAACCGTGTTCGTCAAGAAGTAGCGATACACTCAAAGCTTAA…
>contig_22
CTCTCCATTCTGGTATACAGGGGATTTTTTTATCGACTTGCACAAGCGAAACATTTGCAGCGCGAATGTAAAACACGTTCAAATCGAAATTCTTTACATGCACCCACGTGTATTTCCCAACTTTCTCTAACGCGAACGTGGCGCGCGTGTTTGTTTGAACAAAATGCTTCTTGGCCTATGTCTTTCAATTATGATGATGATTTTGCATGCTGCTCTTATGCTTATGCACTGCCAGAGAAAATGGATACAGAAATCAGCGTGATCAGATTGTGCCAGAGAAACAGAGAGCGTAAGAGAGAGACAAGTGTGTCAAAAAACCCCAAATCGGTAAAGCAAATCATACTGGGTGTGTAAGTTCTCTCCTAAAACGAAATCTTCGAAAATTGACTGAACTAAAAC…
>contig_23
GCCCCGTCCGCCCCGTCCACCGGCATGGTTTCGGCGCATCTCGACCGCTTTGTGCTTCTCAACCAGTGGCATAAATTCGGCGAAACAGAAAATGCAACCCTTCTTCTCCGTAACCTCGTCCTTGAATGGGGACTTTTCCTGTTTGTAGACTGCTGTGACAAGCTGGGCGCCACACTCTTCACACGATTCAGCTTCCACGGTTACTTTCACCGCATCGGCGAAACAGTTAACGATGACGTCACACAAACCGTTGCAAACCAGGCGCCACGTTTTCGGCGTCATCGTCGAGTCGAGCACCAGCACGCCCCGCTCGCACTCCATGCAGCTCGACACGCCCAGCAGCGACAGCGAGTGGGCGCAGGTCGGATGGGGACAGTTGTTGCACCCCGAGTTCTTCAC…
>contig_24
CTATAAAAATGGGCATAATTTAAGTTTAAAATGGCTACATGATCAACAATAACGATAGGAAACATCAATTCCAACATTTTAACAATTCTTAGTAATGTAGCTCTCGAAATGATCACGATTTCTTATCGGGAACAANNGCTCGTTATGCAAGATTTAACTGGTCAAGACGGGTATTTGTAGAACATTTAGATTTGCTAGTTATGAGCATCTACATTGAAAAATTCGTTACAAGGGGTTCGATTGAAAATGCTGTTTTAAATATTGCTTAATGTGCCACAGTAGCATCTTCAATGGCTCCTTCCTCTTCAAGCTTTGACAAAAACTTCATCATACGAGTTTGCGGATCCATTTGACGGGCTAAATCAATCAAATCTAATAGTTTTTTGATTCCGACAAAAA…
>contig_25
TAACATGTCATGTCATTTATGTTCAAATTTGATTGAAGATTTTTTTTGTTATATTTTTGTTGAAATATGGATAGACTTATATTTTAAAACAAGATGGCAGATAATCAATGATAATCAATTCTTCCTCCTATCTCTGTAATACCGAGGTTGACATTTCTAATATTTCTTAGCACTATGGAAACCCACAGCACGAACAGTTTTATATAGACGCACAAAAGAGGACAAATAAGTTACATTTTACTATCTTATTTAAATTATAATGCTAACCATGGATAATGAAGTAATGCTTCTTTTGAACGGTCACCATAATCGTATGTCACTTCTACACCCTTTTCAATATCTTCTTTGGCAATTAAAACAAGGTGCGGCCGATTATTGATGGGCACGGTTTTGGTAACC…
>contig_26
CCCTCTCGGAAACGCATAAAAAATAATCAAATTTGTGTTTAAAAAGCAACCAGAGAATCGAATCAATAATTATCTTTGCTTGAGCAGGAAGTGAAAATGTAATCACATTTCACTTACACGACCATGGTCAAACCACGGCAAAACACCTTCCTCTTCTTCAGGTCATGTGGGTAGGAAACGAGTCTCGTGATGCCCTCACGCGGTTAACAGCGCAAGAATGACCCCTGAAAGTATGCAAATTGGGTTTTTTTGGGGTTTGCTTGCAGGGTTCTCTCGCGGTACTCGAGGGCAGCTNNGCTGTGCATAATTAATGGAAAATGTTTTCCAGATAGCCTAAAGCTCACTACAAGTGCACGAGCGTAGCGCTGTGTGTGTGCGTGCGCGTGGGTTTGTTGCGAG…
>contig_27
TGTCGAGCGTTCCGTTGTTTTCGCTCGGTCCATTATCGTTGGAAATAACGGACGCCGGTTCCTTGCCGTCGTCCTTCACCACATCAGACCGTTCCTCTTTCGACGTCACCATACCATCCTTGGAGGCTTCATCGCTGGCACTGCGTGAGACGGGGCGCGAGTCTGACAGTGGTGCCGTCGTGCTGCCTCCACCACCGTTTGTTGTTTCGTGTGCTTCGGCACCACCGACTGCCACGACCGGTGTTGCTACGCGCATCGCAGGACTGCCGCCGGTGCCCCCGGGTGAAGAGGATCCGGACCGCTTGATCACACCGCCCGTCTCGTCCGCATTGCTGGTCGACTTGATGACGTTCGTGCTGTTGTGCCCGTCGGCGACGACGGGTGAGCGCGATTTTGTGT…
>contig_28
GCATCATCATGGGCGGCGGCGGCGGCGGCGGCAGCTTGCAGGCGGGCGGCGGCGGAGGCGGCGGTGACGTGGCCTGCCCGTTGCAGTTCGCACCCTGCAGGCCCGCCACCTTCTGGTCGTCCGGGATGCTGCCCTCGGTGACGAGCCGCTCGAGCCGGAGCCGCTCCTGCTGCTCGCTTACGATCCGGTGCTGCAGGTCCTCGGCCCGCATCTCCGCATTGAGCGCACGCTGGACCGCCTGCGAGTGGTTGGCACTTTCCTTCTCCAGCCGCTCGCGCATGCGCGCCAGCGCCGTCTCGAGGTCTTCCTTTTCCTGCGTCCGGTGGTCCAGGTCCTGCTCCTTCTTCGCCAGCCGGGCCACTATTTCCGCGTTCTCGCGCTCCAGATCCTCGGCCCGAG…
>contig_29
GGGCGTTACAGGTGGTGAATATTTAAACAGATCACAAAATGCCTTTCGATGGTTTCGTGTGATATTTCCTTACAATTTCCCCCATTCTATATTACACGCTTTTGTTTTCTCTACAGCAGATGTTCTTCGGTAGCGATGATCTACTTTCAAACGGATTTATTCACCATAGGTAATCTGGTAGAGGTGTTATCAGTCTCTGGAAAATTGAAAGCGAATGTGAGTGTGCCTTCTTCCCTCGCGCTCCGGTGAGGTACTCTATCCAGAATTTCCAGGTGTTTTGTTATTAGTTCCGGCACACTCCTTACATATACAACATGTGCACAACACACGCTGCTTGCATCCGAGCAAATGAGGAACGTTTTTTCTTCTTGTGCGGATGAAAAATGCGATGAATTTGAT…
>contig_30
ATGAGATGTTCCAGCCGCACCTTCCGGTACGGCTACCTTGTTACGACTTAGCCCTAGTTACTAGTTTTACCCTAGGCAGCTCCTTTTACGGTCACCGACTTCAGGTACCCCCAGCTTCCATGGCTTGACGGGCGGTGTGTACAAGGCCCGGGAACGTATTCACCGCGCCATGGCTGATGCGCGATTACTAGCGATTCCAGCTTCATAGAGTCGAGTTGCAGACTCCAATCCGAACTGAGACCGGCTTTCGAGATTTGCATCCTATCACTAGGTAGCTGCCCTCTGTACCGGCCATTGTAGCACGTGTGTGGCCCAAGACGTAAGGGCCGTGATGATTTGACGTCATCCCCACCTTCCTCTCTACTTGCGTAGGCAGTCTCACTAGAGTCCTCAACTTAA…
>contig_31
TGGAGAGGTATGATATGCGCTAGTGGTTTTAATTTTTGTCAAACAAAGAGGAAACACCTGCAACGAGCGTATGAGAAAGCATACAAATCTATTACGAGGGGTTACTGCTGTATAGTGTGAGTTAGGTTTTTGTTTTTTTGTTGTTGTGGTAACTATGAATTTTAATCACACCAAACGTTCGTGTATCCTTTCTGTTGAGCTAGAACGATTATTTTTCCTCTGGCATACAACAGCATTCTATTAAGTGTTTGATCCTTTTTTGATGTTGTTGCGTGTACACCTAATGCACGGAACATGAGCTGTTGCGGAACAGAATTTATGACGCTTGCATATATCTTTAATACAAACATTAAAACACATTGCTTGTTGAAGTTGAGTTTTCGAAAAATTGATAAAAAC…
>contig_32
GGCCGGGCGCTCGATGGGTTGTGGCTGCATCACAGCCACCGACCCTTTTCTTGACCGCAACTGGTACGGCCCACTCACTTGTGGGGGTTGGGCCTCGTCGCCCATCCCCTGCGTTGTTGAATCACTTTCCCGTTCGTGCGCGCACCTCTTTATACGAGGGTATGGACGCAGCCCGTCGCACTCTGCGTTGAACGCGCGACACGAAACGATACACTATACTCAAGGCTGGCAACACTGCCGCAAGCTTTTTTTCGACCAAGCTGGCCACACTGCTGGGTAGCCGGGCAAATGCCAATGTCAGCAAACACTTGCCCGTTCAGCTGGGGCTACCCGTTTCGGAGTGGTGCATAGTTGAAATTTTGGCCACCTGTCAAAAACTGGCAACCCTGAAACGGCCGA…
>contig_33
CTCCAACCGGACCAGAGACGATGGTGGTGCAACGGCTCTAACACGCGCACACCACGTCCGACAGTTATTGAGAGTGGCCGCAACTTATTAATAGTGCTCTTCCGCTCGGTCGCTTCGGTTTAGCAGCACTTCGAATACCGCGTGACACAGGGCAGCAGCAGCAGTCGAGTGCTTCGAGAGCGCGGCACAAACCGGCGTATTGTTGTTTGGCTTTACCCCCTGCATTGTTTGCTACATTGTCGTGCTGTGCGGTCGTGTTCGATATCGTGAGCGCTTCCTTTTTATATAATCAGAGCCATGGAAAGTCTTAGGGATGGTATGCTGGTGGGACTCGGCAACCCGCTGCTGGACATTTCGGCCGTGGTTGAGAAAGACCTGCTGAACAAATACGATATGCAG…
>contig_34
ACCAGTACCTAATGCTACCAATTTACATTTCATTCGATCGCAACTATATACAATGTTTTCAAATTCTAAATCATTAGTGTTTCCTACATATATGTTTATGTGCGAAGATTTAAAAGGACGTTCAAAGAAATCGTGTTTAATTTTCAAAACTTCCCCTGTTGCTGAATAGCTATCTTCATCATTCGCCACAGCTCCCCTGAACCTAACAATTTTGTTATCTTTAGTCAAAAACCATCCATTGTGATCGTCATTTTGTAATACAAAATCCGATCTTACATGTAAGTCTTTATCACATGAAGTTTTTCGTTTCTTTAAAGCAGGGTAAAGTTCTACGTTCTCATTTTTATAAAACACAAAATCTTGTAGCTCTAGGATTCTATTAACAACTTGTTCTATGTG…
>contig_35
GGTAATTAGTACTACTCGGCTATGACATTACTGCCTTTACACCTATAGCCTATCAACGTCGTCATCTACAACGACCCTTAAAAGATGTCTCATCTTGAGGCGAGTTTCGCACTTATATGCTTTCAGTGCTTATCTCTTCCAAACATAGCTACTCAGCGGTGCACCTGGCGGTACAACTGATACACCAGAGGTTTGTTCAATTCGGTCCTCTCGTACTAGAATCAAGCCCTCTCAAACATCTAACGCCCGCAATAGATAGAGACCGAACTGTCTCACGACGTTCTGAACCCAGCTCGCGTGCCACTTTAATGGGCGAACAGCCCAACCCTTGGGACCTTCTCCAGCCCCAGGATGTGACGAGCCGACATCGAGGTGCCGAACCTCCCCGTCGATGTGAGC…
>contig_36
CCAGAATGGCACCACACATGATGGTAGATGAGTTTATTATGAAAAAGTACTGTTAGAATATTTATTAGCCCTTTCGCCTTGGTTTGTTGTTATACTGGTTTTTTTTAGCTAGTTTCTTTTTTTTGCAGAACCTCTACTGATAACGGCATATATTTTCGTAAAAATGCTCAAATATGGTGCTCGTTTGGGCGGTTTGAGGTAGAGTGATGTTACTAAAAAAGTGAAACATTTATTAAACTTTTCCCTTACACTTAAAGAAAGAAAAGCCAAAATCAGCCAATTAAATAACTGCCTGCCACTCATCCACTGTTTCCACTGGTTCTTTACAGCTTGGACTTCAGTCCACCCATAAGCTTTTCGAGCTTCATCGCCTTCTGCAGATCACCGGAGATCTTCAGC…
>contig_37
GCTTCGTGCGCAGCTGGGGGGCCAAATTTTCCAGATGGGCCAATACCGGGTCAGGAATCGTTTCCGGATCTTTGAACTGTGCAAACTTGCACTTCTGCTTCACCTGCGTGCCGTTCGCGTTGTCGTAGAACAGCGTCACCTGCGCATCGTGCGGGTTCGGCACGACCGGGAAGTACAGCCCGGCGCACACCCGTCCCTTCGCGTCGCGGGACAGCAGCGACCGGAAGTTGTACACCAGGTTGCGGCGCACCGTCACATCGATGGCGGTGCGATACGGGCGCGCAACGTACACCAGCGACTCCTCGTACTGCTGCTTGGCGCCGCGCGTCATCCGCTCCGTCCAGGTGATGTAGTCACTGCTGAGGTCGTGCAGGGCGTAGCTGTACTCGCGCTTGCAGT…
>contig_38
ATATTGGAAACTCTTTTGCAAAGGATTTTTGTTTTTGGCTCATGGGTCATGGAACCAATCCCTTTAATACATTTATCAATAAGGTTCCATCTGAATTTTAAACTTTTCTTCAAGACTTTTCCCTGTTCTTTAAAAACACAGATTGAAGAAACATCGCGGATTACTTTAAACAATTAAATAATGAGATTTTTCAACCCAACGCAACTCAAAAGTAATGAATTTCTAAACCAAGATTAACAAACATTTGCTTCGAATGGTTTTGGCTTGGGGAACCCTCCATCGTCCATTGTACCGTCCGTGGCGTTCGGTTTACTTTCTCCCCAGCCCAGCGACGGCCCAGGTTCAACGACAACGAAGGGCTGCATTAAGGGTTGTGGACCTAACCGTCGGTCCACAGCA…
>contig_39
TGAGACATAACTTATACGTTACTCTACTAAAATACTAAACGCTTACATATTAGCCGTCATGTATTTTTTTTTCTCGTATGATGGCAAGCAGATCTCTTCCGTCCAGAGAGGAAAGATCCCTTTTAGTTTAGCGTTAAAGTGATACTACCCTAGAAGTTGTTCATGTTCATTTCATTTTGACATTTGACCTATGACCCTAATCTGGTTTCATTTCTGGTAATTCGCTTTGCACACACCTTAGCAGCCGTTTGCTACGAGTACATTGTAGGGGGTTATTCACAAAATCTAAATAATGATCAGTTCTTTCTATTCCGCTGGTTGTATTCCTTTCCTACACGGGGCTTTTGTTTTTCTTCTCTTTTTCAACTTACTACAGGTGCGACAATGTTTTCTTCTCAC…
>contig_40
GACTGGGAGCGGCAGCGTGAGTACAACATCACGATCAGCATCTCGGACGGGGTGCACATGGTGTACACGCAGCTGTACGTGTCGGTGATCGACATCAACGACCATCGGCCCGAGTTTACCGAGTCGGTGTACCGGGTGGACATCTCGGAGAACATCGAGGAGGGCATGGAGGTGCTGCAGCTGCACGCAACGGACGAGGACGAGGATAAGAAGCTGTTCTACAGCTTGCACGCGGCCAGGGATCCGGTATCGCTGAAGCTGTTCCGGGTGGATTCGGTCACCGGGAGCATCGTGATGGCGCATCGGCTCGATCGGGAAACGCTCGCCGAGCACGTGCTGATAGTGATTGTGAAGGATCAGGGTACGCCGGCGAAGCGCAACTACGCCACCGTCATCATT…
>contig_41
GTTGCTAACAATGTATTTCGATTTAAATTATTAACAACAGCATGGCAGAGAAACTTGACTTTTGAAAAGTGGAAAAAATAAAAAAGATATTCGTGGCAGAAACGCCTTAACTTTGAATAGCGGAGAAAAATGATAACCAAAAAATAGAGTTTCACGGTCACTTAAGCTCGATAATTATGTTCGATAGGGTCTGAAGATTTCCTCTAGTACACATCCATCCCGGCACAAAGGCACAGACAGTTGAGATTTACCGCACGTCTGTCGCGGGCCCGCAATTCCAACCAACGCTTTTGATTCGGAACAAACATTTCCGGTGGCAGTGGCGCTTTCTCGTCGGCAGTATCGTCGGTTTTCTTGCCCGCTTTCGACGGACTTGGCAGAATGGATATCGTTTCCTCG…
>contig_42
CTTCTGCAGTTTTGGGATATGCCCCTCCAGTCGAGGTTATTTCGTCGTCATCTTCTTGTCGTTTTTCTGTAAAGCTTGCCATTTTTTGTTCTGTATCTTTCAATTTCTGCTCTAAGCGTTCTATCTTCAAACGTTGTACCTCAACCTTAGCTTTCTGTTCAGCTAAATCCTTCTCGAGCTTTTCATTCAGCTCATATAGTAGAACCGATTTTCGTTGTTCGTTAAGATAACGTTTTTCAAATGATAATTCATTATCTTCTTGATATTCGTCTCCAGTATCTGGTTGTGGCTGGATCCAACTCGTGGCTGGACTGTTTTCGTTCAGCTCTGCATCATGTTCATTGCACTCGGTATCTGTTGCCGGCGATTGGGCTTCTGGTTCAATTTCAAAAATTTCTT…
>contig_43
TAACAATTCTATCCATCAGACCAGATGTAATATTGGTAAAACAAGAAAAACAACGTCTTAATTCCACTTTGCAATCGTCTACGGGTAACAACATACCTGCCAAACACGCACGCCGACCAGCGGTCGGTCATCGAATCCTTCCTTTCGGTGACATGCCGTCGCCATCGGCATCGTACTCGTTCCGTCGCTATAATTTCGGCGTGCCGGTACTGTTACTGCTATCACTACTGCTGCTGCTGCCGACCTCCGGCACCTTGGTAACGGAGTACACGTTGTACCGCTTCTTCAGCACCTGGTGCATCTCCTCGGTACAGTCGATGCGCACGCCGAGCCGCTTGTACTCCAGGTACGTGCGCACAAAGTTGCGGTTCGTTTCGTGTACCTTCGGGTGGTTCAGGT…
>contig_44
CTTTTATATAGGAAAGATTAGTTGATTGTGGTAAAAATTAAATAAAAACACGCACATACATATAAAATCACATTCTAGGTAATTTTTTTACATGCCTCTAGATCTTGTTCCAATAGGCATCAATATAAAAAATATCAGTTTGGTAACAAAGGAACATTCCAAAAAGTTGTTCTAACATACAGCGCACTAAAACGCAACAAACGTTTTTTTGTCCTTGAAAGCCAGTGTTTAAATTCTGGGGTTAAAATTTGTTAGTGGTATTAGAAAGATGAGAATTGCTGATTATTTTATGCATTCATATCACTAGAAAAGCTTATGTTGACTGTATCTAATTCATCCATTACTTCTCCAAGTCCTTCATTGTCTTCAGATTCGGTATCAGAACTAAAATATTCGTCT…
>contig_45
CCCACCCCGGCTTCGACCTAACGCCAGAACTTGTTGAACAGATCCATGAACGAGTCGTAAATCATGAACGTAATCGCCACGTCCAGACAGACGCGCGACAGTCGCGGCACCGTACCCTTGTAGAACGCCATCGGTCCCTCGTTCTTCCAGATCTGCAGCGCGCAGTCGGCCGTGTTCTTGTACTTGGCCGCCTCGAGCCCCTGCATGCGCGTCTTCACCACGTCGATCGGGGTGTTGCCGAAGACGGAGGCCGCCCCGGCCACGGCACCGAACGCGCCGACCATCATCTTCGGCACCGGCTTGGACGGATCGTCGCCCTTGTACATGTCCTTGAGCGTTTCCATCACGTAGAAGCGGATCGCTTGGTTCGAGCCCTGCTTCAGTATGGTCGCGGTAAGG…
>contig_46
GGGGGAGGGGGATTTGGGGGTGGATTTTTGTTGTTGTGGTAGTTCGGGGAGGGTGGTAGAATCAGACGATGAGCAGGAAGGGTAGCAGGGGTAGGTAGTTGGAAGTAGGGAGGAAGGGCACGGGGAGTTGACGGGTTGATGCGGACAGTTTGTTAACGTTGGTGGTGGTGGTGGTTTTTCGTTTTTGGTGTTTTTTTGTTCAAAAGGAACGGATCAAAGGGATGATAGGCATAGAAGGAAAGAGAGAAAGAAGAGAGAGAGAGAGAAGAAAAATAAAGAGAGAAAAGAAAGAAAAACATATTAACGTTTATGCTCCGAAAAAGATAAAAAAGAGAGAGAGAAAACGAGAGAAAGACGGGGACGCGATAGAGAAATAGGAGAGCAGTCTGCGCATGTGTA…
>contig_47
GGGAACGAAAACTAATTGGAAAACTGGCTATTTTGACTGCCTATTTTGAAAACATGTTTCCTATCTTTTTTCCAATAATAACCATGACCGTGCGGCCACGAAGTGAAATTCACAGCGAAATGATATATTAAACAGGTGAAAAGCTGATAGGTTACGCTTCGCGGCATTCAGCTGATGTGAAAAGAAAACAAATGGCGTTTACGAAATTGCAAAAAATCCATCGCAGAATTTTAACATGGAGCATTTAATTAAGTTTCAATCATTAATCTTTAATTCTTCCATTTGGTGAATGTTCCGCTTGAAAAGATACACTGTTTAAATGATTATCGATTAGCAATACGGCCGAAGCCGTTCTTTCTGAATAAAAAAAAATGATTATCGAAAGCAGATGTTGTTTCT…
>contig_48
GCCGGCGAAAAAAAGGGCAATATAACGCGCACGCACCATTTTCTCACTTCCTGCTTTAGGGATGCCCCAGTACCCAACCCGCGGTACGAGCGATGTGTGCGAAAGAACCGACCACGACTCATTTGTTGCCTTTACCCATACATGCAAGCGCACGGGCGCGCACACTCAAACACACACACAAATACACACACACCAGCAGCAATATGGGAGTGTGCGCGCATGCACTTGCTTCGAATTTCGGAACGTGGCAGGAGGAAGATTGACCTACTTTTCCATCTACCACCGTTGTAACCCCGTTGTAACGCGCCCGATGGGTTCTAGTGCGCGCCATATTGGATCTATTTGCAAGTTGGGCCGTCCGAAACATTATTCGGGAGTATACCCGTGCCTTTCTGGAAT…
>contig_49
GCTCCTTTGTTGCCCCTTGTGGGTAGTTTTTGCTTTGTTTCGCCTAACGCCTTCCTACAAAAGCCGTGTTTGTTTGTGGGGCGGGAGTGAGCGTTTGCTAAATATACTACGAAATCAAAGGTTATATCATTAAAATATGTGTGTGTGTGTGTGTTTGTGTATCTGTGTGGTTTTATGTTGGGTTTGTTTTTTTGTGGTTGTTGTGGGGAAACAATTTAATAAAACGATCCAAACAGAACCCCACTCGATACAGTTCGTTTAGTTAAAAGAAGGAACGAGAAAAATAAAATCGCAACAGAAGAGCCGTTACAATGCTCCCCACTAAGCGATACATCGGCGCACGTGTCTACTATTTGCCATCTTTCTCATTTAGCTAAATCTCGAAAACAAACAAACAAA…
>contig_50
CACACTGAGATGCGCTGGCGATCGCTAGTGGGAAGTACTAAGCTCGCGTACTTACCCGCGTTAGAGAGCTCTTTTTCTCCGCCGGCGCTTGCTGTCCGGGGTGGCCGGGCGACTCTTCGTCCGAGTCGGTGTCGATTGGTGGCCGGGGCAGTGGTCGCTTGTCACTGCCGGTTGACGCGAGCGGCACTTTGTACTGGAACACTTCGTTCTCCTCGATGCCGTACAGGGCCGGTGCGGGACGGTTGTTGAGGTTGTGGTGAACGTTGGAGACCGGTGCAGTAGAGTGGGTGGTCGTTCGGGGTCGGGCTGTTGGGGTGGACACTTCAGACGCTTCTGCTGCCCGATTGTTCACGTGCCCTGCCATTGACGCGTGCTGATTGGCCGATGCGGGAAAGTTCT…
>contig_51
ATACAAAACGCACAATTTTGTACCGCTTTGAATGGTAATGTAAATCTTCTAGTTTCGTTCGTTTATTTCAAAGATAGTTGCAGATAAAAGTGATTGCATCTAGTTAATTTGATAAATATACAACCATTGTGTGTTACTCTAATAGAAAACTCTACTGCGATCGTTGTATCTTACTGAGAGCAGCCTTAGTAGAGGAAAGTGGGCTGAGTAGTGACAAATCGGAAACCAAACTCAGCGACACCAACCCGAGTAGTAGCAACGATGAAGTATTATGTCTTTCCTATGTTGGCTTTTAGTCTTATCAGTCAGTATGACTGAGCTACTGCTATTCTCTATCATGTATATATATTAACATAATTTCCTCCTACACGATATACGTTTAGAAAGCTTAACGAATAA…
>contig_52
TAAACAACGATGCTTGTTTATTAATATTTATCTTAAATCTTTTAAGTACATTGATATAAGCAAAGACCATAGAGTAAACCTTCAGTAGAAATCATTTCGTTGGAGATAGCGATGTATTGTTTAGTTCACGAGTTATCTTTTTTGTTTGTATATTTGTGTTTAAACATAATGTACGTTTCATACATTTATTGTGCACAAATATTTAAAAATAATGTAGTTGTTACGATGAAGACTTTGTTCTATGTTCCTGCGTAATTAAAGCACTGCATTCAATCTTACAGATTCGCGTGTAAAGATTTGTGTTGCAAAATAAACAATCAAACTAGCGGCCTCTTTTCTTCAAGAACATTACTCTTCAGAATTCTAAATTTTACTTGCGTTGGCTTTGTTGGCACTACT…
>contig_53
CGACCGGTCGCTGTTCGAATATGGCCTGATAGCGCAACGCTTGCACAATATCGCCGCAGTCGAGCAGCCGGTTGATGAGCGCATCGAGCCGCAGCCGCTCTTTCGGCTGTGCTAGCGGGACGTTGGAGAGTGTGAGATCATCAATCCCGGCTACCTCTTTCAGCTCGAGAAATGTGTGGTACAGTATGGCCGCCGTCGACGGTGAATGTTGCTGCTGATTGTTGCACCAGTACTGGGAGCAGTACAGGTCCAGGTGCTCCTTCGCGCAGCGTATGTAGCTCAGTGCCAGCTCGTACTCCAACCGATCGCGATCGAACGTTTCGCTCGGATAGAGCCCATGCTCGCGGATCAATTCAAGCGCGCAGCGCAGCAAATCGTACCGCTGCCGATCGCCGTACT…
>contig_54
TTGCTTTCTTCTCTTAGTTCGACGTCATGCATTTTTTTCTCTATATCAGCAATATTCATCTCATCCGTTTTATTTATTTTCCCATCGTCAACACATCCTTCCTCTATTGGCCCTGATCGTTCTTCGCTCATGTTTTGCACCGCTCTATTTTGTTTGACAAGGAGCAGTTCCGCAGTCTTCGCGAAAAGCATATGTTCGCGAAAAGTTCTTAAATCATCGTTTACATTAACATCCGTAGCAAGATTACCAATGCTGTTTAATTCAAAGACGGTATTTTCTATAGTCACTTCGCTTTCTGATTTGTTTTTCGATAATGATACGTCAATGTTTCTATCGTGGAATTGTTCAACGATCAATTCTTCGAACTGTGTATTTTTTGGGTCCGCATTTGAATCCGTC…
>contig_55
CCGCAATTCAACCATGGTTGCACGCATTCGATCGTAGTTGCTAGTCTTGAACTCAAGAAGGCCATCTTGTTGAGTTGTACGAATTGATGACTGTACCATGGGACCACCCCATTTAGACTGTCATTGTGCATTACTAGCTAATTTAGAGCTTTCGATATCGNNNNNNNNCTTAATGCTGCCAAACGTTTTTCGATTTCTGTATCAAAATCATGCGCATTGCTGGGTCTATTTTCTACGGGAGGCACTAGTGCAGGCGTTGAAATATTATGTTTGTCAATATTGCTTTCAGTTAGCTTCATATCTATAAGATCTCCTAATTCCAGTTCAAGTTCCAATTCATCAATATCATCAATAGGAACAGCACTGATCATTGAAAGCATTTCGTTATGTTGTTCTAAA…
>contig_56
GCTCGAGCGTGCGGGAACTTCGGAAGAACAGTCGCTCCGTCACGTTGCCCGGCATTTTCAGCAGGATGCGCGTTTTCTGATCCGGCGCCAGGCTTGATTCCGAATCGGAACTGAGCACCGGCGCAGCCGGTTCGTCCTCGAGCGTCGGAAGGCTTCGGTCATCCTTTTCCCAGGGATGTTGTGCCGGTTCTTCGTCGCTGCGCTTGGTTGATGGCGCGTTTGTGCTCTTTGCCTGTTCCGTTGCCGGTGCTTCCTTCTGTTTGTGAGGCGAGGCGGGTGCTGACGAGCCCGCTTTCGGAACGTCGGCGGCAAGTTTGCTGCTGCTGCTGCCGGTTGGCCGGGGTGGCCGGTCGTTTTCCTCACTGTCACTTTCACTGTCCGTAATCTCCTGAAAGTCAT…
>contig_57
AGGATAGCTAAATTTCTACGCTGAGTTTTTCCTCCAAAGTACTGCCGGGAATGGTTTGTTTTCCCTACCGATCAGTTGCTCGATTGCAGAAGGTTTTGTATCGGTTTTCTGGTTCATCCGAACTCATTATTTGATTGAAATTGGTTCATGGTACAGGACCGATAAAGGTTATGGATCAATTCCAGGATCGATAAGGATTGGGAATCAGCTCGAAACCCGGAAAGGATTCTATATAAGTTCCTGAATGACTATGATAAGAGCGACTAAGAGCGACATGAGTCCGCCATTAGTTCCGAGAATGTTATCAAATCTGATCAAGTTAATAGAATGGGTTCAGTATCACTTCCAGGACTGGTGTGGGTATTTCAAGGACTTCCAGGACTTCAAGAAATAGTATTC…
>contig_58
GACACTTTCATTGCGACAATTTAGAGACTTTATGCTATCTTCCCTTTCGATGGAAAATGAGCGCAACCAGCCAAACAAATGCTGTGGCCATGCAAAGCAAAGTCTGTAAAACGAGGCTAATGTTGTCGCAACAGGCGAAAGTGAAGTGGTTTATCGCTGTTTTTAGTTTGTCTCTTCTCCTGCAATGTGGTGGTCCCCGGGCTTGAGCAAATAGAGGATTTACACGCACAAAGTTTGAACGATTTCTATCAAGCCTAAAGCTTAAATTTGATACACCAGCATAAAACACAACGGAAATGCTATCAAATTGCTACAAACAGGATTAAACTCTTTTCTTCCTTGTCTCGTCATGTTCAACCTAGCTTATCCTACCAGCAGGAATTTGCGCAATGCAATTTC…
>contig_59
CACGTGAACTTTTTGACGGATCTTTTATTTATTTGACTTGTTTGTATAATAGACGACAGGTGATTCACCATAACATAATTCCTTCCTGACGCTTTAACATCTCGTGTAATAGAGAAATAGCTAAAAGAGAAATAAAAACGCAAATCGAGGATGTCACATAACCAAACCTAGCTGGAATAGTTTAATTAGAAGGGCAATTTCAAAAGACTATAAGAGAACTTTTTTTCTTTTCTGTACTCTCTGGTGCACTAATAAATAAACTGCCATACCTTCAAATTCTCATTTCTCTGTGACTCAAGTTTCCTAAATTGTCAGATAGATTTCGCAAAAAAGCCTAAGTTAACGTTTGCTATAAATATGCCTTCCGGCAACACCTGAAAATCGTATGCAGAAGAGACA…
>contig_60
GCTTAAAATTGGTTTTTATTTGTGTTTCAGATTATTGGTGGTACATTGCGGATTGTTAAATAACAATGTGTGTTTTTAATTTATCATAGCTTAATAAAGAAAATGTTCATTGTGTTACTATGTTNNNNNNNNNNGTTAAACATACATGTGGTGAACCTAGTATATTAGCCTAGTAGTGTAATATTATTATCAGTAAAATGTGTTTTACGCCGGCATTTCTTAAACCGCTCGACTGTTTCGCATTCGCTTCCGTTATGTTTTTTGCTCGCTATGCTTTGCGTATAATTAAGACTAATGTGTATTATTATAACTATCGGCTCATGACGAGTCTTCGTATTAAATGTGATTCTTTAACTAGGAATGGGTCTGGGCAAATGAAGTGCGTTTGACAACATGGTA…
>contig_61
GTGAGCACTACGCGGGTTGTATCTTTTAGGTAAGGAGGTGATCCAACCGCAGGTTCCCCTACGGTTACCTTGTTACGACTTCACCCCAGTCATGAATCACAAAGTGGTAAGCGCCCTCCCGAAGGTTAAGCTACCTACTTCTTTTGCAACCCACTCCCATGGTGTGACGGGCGGTGTGTACAAGGCCCGGGAACGTATTCACCGTAGCATTCTGATCTACGATTACTAGCGATTCCGACTTCATGGAGTCGAGTTGCAGACTCCAATCCGGACTACGACGCACTTTATGAGGTCCGCTTGCTCTCGCGAGGTCGCTTCTCTTTGTATGCGCCATTGTAGCACGTGTGTAGCCCTACTCGTAAGGGCCATGATGACTTGACGTCATCCCCACCTTCCTCC…
>contig_62
GCCCATCCACCCGCCTCTCTTTTATTTGTAGCTGTAAAACCCTTCGCCCGACTTCACCCCCAGCTTCTTCTCGCGCACCACCATCCGCTCGAGCAGTTCGCTCGGCCGCGTTCCCTCGTCCGCCGGGTTGCGCGCGTGCCGTTCGTGCAGTATCGAGCGCACCGTGTCCAGCCCGACAATGTCCATCAGCTCGAACGGGCCCATCGGGTGGCCGAGCCCCAGCTTCATCGCCACGTCCACGTCCCGGTGGGTCGCATCGCCCCGCTCCACCATCCCGAGCGCCTCGTGTATCACCGGAAACAGCAACCGATTGACGACGAAGCCCGGCACATCCCGGCAGGTGATGCACGTTTTGCGCAAACTTTTCCCAAACGCCAGCAACGCTTCGTGCGTTCCGTC…
>contig_63
CAGCTATCCCCCATCTCGCTCACTCTACCATTGACGTCGACAATGGACGCACTCCGTACGAGCGGGTGAGCGAAATAGGGAAGCGCCAGCTTGAGTTTGTGTGGAAAATCAAACGAACCAAGAGAACACGATCCGAAGCTGACAATACCCCATCAGCTACCTTTCGGTGCGCAAAGAACGCAGTGGCAGAAGCGAAAAAGAAAAGTCTCCAAACGCGGAAAAAAAGGTGCAGTGCAGTTGCAGTTTTGCTGCACTCCCGCCGTCAACCCGCACGCTTGCGTCCCCCCGTCTCGGCGGGGAAAAAAGGGCCGTGGGAACACGAAAATCTTCCGTCCAGTCGACACGGGAGCCACAGCAGCAGCAGCAGCAGCGGAACAAGTGTCCCTTCACAAACACACA…
>contig_64
CTTCTTTGCGTCCGCTTCGGCGGAAAGCCTGGCCTGCTGCGACTCCGCAAGCTGCTTCTGCAATCCCTCAACAGTGACCTGGAGACTTGCTACTGTCTTCATCAGTTCCGCCTTCTCCGCCTTCTCCGCCTGCAACATCAGGTGCAGACGAACCTCATTTTCCTCGTTCGAACGTGCAGCCAGGGGTGTACGTCCAGTGTCAATTTTGGCTGACACTGCGGTTTTCTTCTGAACCGCACCCATGCCGCAATCGACGGATGGCTGCCGAGGCCTCAAACTGCGATTTGGGAGTTCCATCTTCGTGGTAAACTCCCTTGTGGGTCAAGATAATCCTGGGGATCGATATGACCCCGTGGGGTCGAGATGACCCCAGAGATGCTGCGCCGCCCAGCTGCTGTG…
>contig_65
CAGAAAATGAAAAAAAGCTAGAGATACTATAATGAAATCAGACTTTATATCGGGTTTGAATAAATCAAATTTCGTATCACAATATTAAATATTGTACAATATAAATTTAAATAAAACCTATAAATGGAATTTCAATGGACTGCACCTACAATAAAACTTTTAAATAAATAATAGCTAGTACTTGGTTACGAAACGCAGATTCCAAAAAGTTATTTGACTAGTTACAATAATAATACTAAAGCGGTATTCAATAAATATTCGCACTGAAGTTTCCAAAACAGTGCGCTGTGAATCTGTCGTTGAAAGCCCATTTATCCATCTAATGGAGCGCCTAAATATACCATTGAAATTTCCGTATTTCCATACACCGCAGCAACAGTCGGATAGAAATTTTTTTCT…
>contig_66
ATCAGGATGATACCCTCGCAGTTCACGCCGAGTATGAGACTGTTGCCATAGCTCCAATAGCCACGGTAGGACACGGCGAACATCGTCGTGCCGTACAGTGGGTACTGCATGACACACGACAGGTACAGCACCTTTGCCGTTAGCTCCGTGCGCCCTGAACCGTACTGTCGATGAGCTTGGGCCAGTATCGGCACCCAGAACTGTTCTTCGCGGGTTTTCGAGATGCGCTCCGGCAGATAGCTCGGCACGTCCGAGTAGTACTCCGGCTTCGGCTGATTCGATGGGTCGCCGAGCGCAACCTGCGCTTGCAGGCCCGCCAGCTGAAGTGCAACCTTCTCCGAGACAGGAAAATCGTCGCACTTCACGACACTGTAAACGGCTTGCGCGTACAGCATGTTC…
>contig_67
CCCCGTACGGCTACCTTGTTACGACTTCACCCCAGTCATCAACCACACCGTGGTGAACGCCTCCCCGAAGGTTAAGCTATCCACTTCTGGTGCAATCAACTCCCATGGTGTGACGGGCGGTGTGTACAAGGCCCGGGAACGTATTCACCGCGGCATTCTGATCCGCGATTACTAGCGATTCCTACTTCATGGAGTCGAGTTGCAGACTCCAATCTGGACTACGATAGGCTTTTTGAGATTCGCATCACATCGCTGTGTAGCTGCCCTCTGTACCTACCATTGTAGCACGTGTGTAGCCCTGGTCGTAAGGGCCATGATGACTTGACGTCGTCCCCGCCTTCCTCCAGTTTGTCACTGGCAGTATCCTTAGAGTTCCCGGCTTAACCCGCTGGTAACTAA…
>contig_68
CTGGAGGGATTGCGGGTCGAGCACGACGTGGAAGCGTTCACCGAGGGCCGGCAGGTCATACTGACGCTGAAGGATGCGGACGTGCTGGACGAGGCGGCGGGCGACACGCTCGTGAACGTGAACATGATCGACGACGAGCGGTACAAGCGCAACGTGGAGAACCGGAAGGCGAACCCGCAGCACTACGGCTACGACGTGTACTGCCAGGACGAGGTGGACGAGTTCGGGATGCCGAAGCAGCGCGAGGTGCTCGGCAAGTACAACGAGGAGATCGAGGGCGGCCACCGCAAGAGCAGCTTCGTGATCGGCTCGAACGCGGAGCAGGAGGCGCAGGAACGGCGCCGGCTGCTCGAAATCAAGACCAAGCTGGAGAAGAAAAAGCTCGACTCGCTGGAAACG…
>contig_69
ACAGTTGCAGCAGCCTGGTATCTGCGACTGCCAGCAGCTCAAGGAGCGTGTCCTATCACCACCAACAGCGTACCTTCTCCCGAAGTTACGGTACCATTTTGCCTAGTTCCTTCAGCAGAGTTCTCTCAAGCGCCTTGGTATTCTCTACCTGATCACCTGTGTCGGTTTAGGGTACGATTCGTTTATAACTATTGCTTAGAAGCTTTTCCTGGAAGCATGGTATTTGCCACTTCACTGTACAAGTACAGCTTGCTATCAGATCTCAGCCATGTAGTAGCCCGGATTTACCTAAGCCACAAGCCTACATCCTTTCACCTGGACAACCAACGCCAGGCTGACATAACCTTCTCCGTCCCTCCATCGCATTATAAACAAGTATCAGAATATTAACTGATTTCC…
>contig_70
CAAAAAATACATTATTTTAACTTTATTTGATTCTGTTCACACACGGTTTCTAATCGATGCAACGCATTCCTTAAGAATAAATCTGTTTCCTGACCACGTATTTTTTCTGCTTGCCCTACCTCACTGCGAACCTCATCAATTATTAGACGTATAAAATTTGGATTGCGATCCGCAAGTCGACAGACGAATGTAAAGTAACTTTCCGCATAAAGTGATAAATATTTGCGAGTAAATAGAGAAAAAACATTTCGCATTTCTTGTTTTACTATATTTGAAGGCCCTTCTGTGCTGATCATTAAATTGTTCAACAACTCCATAGCGATAATGCGAGTAGAAAACGTTTCGTTGCACATGAAAGCATGTTGCATTACTGATAGACCCACTGTTCGTATAAAAAGT…
>contig_71
CAAAAGGCCATGACTGTACCGCGATATTCTACATACCTCCCTATTTATTGCCATCAATAGAAAAACGAGATGTTTTATGTACATACTTTTATAAAGTAAGGTAAAATGTTATTGAACTTTTTAACACTAAGCATTGTAAATCAGTCGCCTATAATTTTCAACTGGAGGATTGCATCATTCCAACTTCTGTATCCCCTGAAGTACTTGGTACACTCACAGCTCCAGGCAAACATTCTACAATAGTTCCTTTGCTACTTTCTTTTACTAAATAGTAAACTGTTTTTCTAGTATCCGCCATGACTTCCTTCACTAGATTGGCAAAGAATATCACATGCTTTGGTCGTTCGCTGTACCTTTCGTATTGGTCAAGACTATCTTGTAGTTTCAGTGTCAGATCAT…
>contig_72
CGACCGATGGTGCGAACGTGTCGCTCGCCAACCTGGATCTGCTCGACGGCCTGAGCCCGGACTCGCGTTCTCTCATACGGAACGTGACGTCGACGACCCGGCTGGCGGAATCGTTGAAGCTTCCGACCGCTTTCCACTTCCTGCCGCACCTGCTGGACGATTCTGCCTCACTGCAGCCGAGCTACATCGAGAGCAAGAAAAGGCAGGGCGTCTCAATCGTGATCGGAATTCCGACCGTCAAGCGCGACAAGCAATCGTACCTCGTCGAAACGATCGACAATCTCATCTCGAACATGGACGAGGAGGAACAGAACGACACGATGATCGTACTGTTCGTAGGCGAAACGGACCTGGACTACGTGCGCACGGTAGCGCAGGAGATACGGACGCGCTTTGCTA…
>contig_73
ATCGAACTCGAAGCTCTCGATCACGTCGATCCGCTCGCTCAGCCACCCGACGAACCCGAGCGAATCCACCAGGAATTGGCACGACTTCGGTATCTTGGCGATGGCGTTCAGCAGCCCCAGGATGGCCATGTTCAGCTCGCGATTGGACAGCGCGGACCCGTGGAAAGCCATCATCACGTGCAGGATCGGGGAGGCGCGCAGCACCGCAAAGTCGCGATGTGTCTTCAAGCCCTGCTGCAGCGTGCGCACCATAAACATGCGCTGCACATCGTGCTCGACGTCGTTGCTGTTGAACAGCTGCAGGAAGTTCGGCACCATGCGGAAGTTGTACACGTCCTGGTGGATGAGGTACTGTACCATCGGGCCGTGCAGCTTGCTCAGCACGTTCGGCAGCAGCTT…
>contig_74
CGCTTCTGTAAAACCACCCCGTCTGTGAAGGGAAACACGTTAAAAAATAGGTAGAATACATGTAAAAAACAAACAACAAAAACAAAGCCTTAAGTATCCGTACGCGCTAATGTGTAACGCTAATGACAATNNGTGTGTTGCAATGCGATAAGGTAATAGAGCTGTCTGAAATTGTGTTTTATCCTTAGTGATACACTAAAAATTAACTTCCGCTCGCGCGTTAGGCGCCGTGCGATCGTTTGATCGTCCTCCAACGATTGCTTATAGCGCCCTTCATTTGCTGCTTGTATTGCACGGTCCATTGGCCGCTCATTGGTTTTGCGAGTTAAGGCTCCAGGCAGCAAACTGTTCCTGCCATTGAGTATTATCCTTTTCGCTCCACTCATGCGTTGTCATGTG…
>contig_75
CTCCCGTATTACTTTATTTTTATTCCCGTATTATATCTTATCTTCGCAGGGTGTGCAATACCCTTCAATAGAATTCTCCGATGAGAGTGAGCCTTTGTAGAAAGGGTTGTGATCGACACGTGAGCAATCCGTTAAGTATTTTCTCTTTGTTATAAGATGGTGAAGACATCCCCGAAATGTTAAAATTTCCACTTTCATCATTCAATAAGCGATTATTCACTACTTGTTGATAGAAATTTTCAAGGTCGAATACAGATCGTTTTTGGGCAAGGTTGGCAGTGGTATGAAACATGCTTTGTACAAGTTTAAGCATCGTTGCCATCGGTGTGTCCTCCTCGTTTCCATTCTTGTCTTTAGTTGAAGCGGAGTATCCTGTGGTACTATAAGATTGTACTGTTA…
>contig_76
TAACGAATGGTTTGTTTATTGATAAATGGTTGTATTTGAAGCGTTTTTAACCTAAGATGGTTTAGAAAACCGCCCCGAAAAGGCAAACCGGCTGTGTCAATAGAATAGCAGCTCGGCAGCTCGGAGGCAACGGTGCGCGTCGTCACGTTTTGGAAGCATTTTTGCTTGCGTCAGTAGTACTGCTATCCAGTGCTGAATATGTATTCCTTACAGCTTTAACTGTATGTTTCAACGTGCTCGCGGGCAGGCTTGCTTAAATGGCATCTTTAGCGATTGGAATAAAATCGACTTGTTTTACACCTGTGTGATGCTTCACACTTACGTACTACAACTACAACATTGCAAAGAGCACGAAGTCATGGTAGGGGATAAAATAAAGGCGAGTTAACCCGCGTAACT…
>contig_77
ATTTACTTTTAAATTTTAACAACGACCTGCCAGATAATACTTTCTTAAGCGATGATTTTCAATTTCATTTTTTCATAATCTTCATAATACATTTGACATGTACAAATTTGGCGAATTTCAGCATGAAATAATTATTCAGAAAGAAAAAAATGTGAAGGCCGTGAATGCATCCACTAAAGCGAAGTATCAAATTAACGACAAAGTCATTGATATAAAAATTATCGAACAATTTAATCATCCTAAAACATACAACTGTTTACGCATTTATTTATTATCAGCAAGGAAGCATTGCAATACAATACTTTATTGAATACTAAATGACATAATGAAAGTAATAGAAGCTTAATTCTTCGTAAATTCTGAATATTCTTAACAAGATTGGATGATCACGTTGATTAC…
>contig_78
CTCCACATTTAACCAAAGTCCACCATCGATCGTAAGAATAGGACTTGCGGAAGAAATCTTCAACGGTACGCTCATCCTATCATTCGCTAGCGTAAAGCGGAAGTGCTTCAACAGGTAAACCAATCCGATCCGAGCTTGCATCATACCGAACCGCAACCCAATACATATACGTGGGCCTTCACCAAACGGTAGAAATGCAAATGGATGACGCTTTTCCGACTGTTCCGCTGTAAAACGCTCCGGATCAAATTGTTCTGGATTGGGAAAGTGTTCAGGGTCGTGATGCAGTGCGTACACCGGTACAGCGACCATAATTCCTTTCTCTAACACCTGATCGGTACCCGCTACTCGGTAATCCTTCTCGACTCGACGGGTAAGAGTGGTCGCTGGAGGATACTT…
>contig_79
ACCGAAGGAACGCTTTACTCGTAATCCGGCACCATCGGGGGACAGGTGCAGACCAGATGCTTGTCGCCGTACAGATCATCGATGCGTCCAACAGTGGGCCAGATTTTCGTTTCCGGCTTGACGAAAGGCGCTGGGAACGCACCGAGCTCCCGCGGATACGGCCGGTTCCACTCCGACGAGATGGTTTGCTTCTGCGTGTGCGGTGCCATCTTCAGCGGGTTCACCCGCACGTCCAGCCGGCCCTCCTCGATGTCCCGGATCTCCTTGCGGATCGAAATCATGGCCTCGCAGAACCGGTCCAGCTCCTCCTTGTCCTCCGACTCGGTCGGCTCGACCATGAGCGTACCGGACACCGGCCAGGACATGGTCGGCGCATGGAACCCGTAGTCCATCAGCCGC…
>contig_80
CCAAAGATCATCAAAGGTGTTAAATTTACTTGCTCTAAATTGGCCACAATAAAATAAAGGTTTATACCAATAACAGTAAAACTGAGTGTGATAGAGATAATTTTTTCAAGTCTGCCATTCACAAAGTCTGCTTTCATCAATGCTAAACTTGAAGAAAAGGCGACTGTAGGTATCGCAGCGAATGGAAGCTGTAAAGCCATCACGGCATTCAATATATCGTTCATTTTAGTTAAATCTTCCAATCTACTGAAGAAAGCAACATAAAACGCAGGCATGATTGCCACTGTTCTGGTGAACAATACACGCTTCCAACGTGCCCATTGCAGGTTAAGAAAACCCTCCATAGCAAATTGTCCTGCGTATGTGCCAGTCATAGTAGAACTTTGTCCAGCTGCTAGT…
>contig_81
TCATGTAGTGTTGTTTTTCTTTCTTTGAATGTAAGTAAACTGTTTTAAATTGAGTATCAATTCAACTGAAGAATAAAGTTATTTACAGTAGTTGAAGGCTCGGTTATTTGCATTACTATCGATGTAAAGAACGAATAAAAGTTGGATAGGGAAGGTTCAAATTTCAAATTAAAAAAATAATGTGTCTTAATCAAAATGAAAAATGCATGCTGCAAATCGGAGCCTACAGAGAAATAATGATTTCCAATGCGTATAAATGTTTCTCCCGAGGTGTACTGATTTGCTTTTATAATTAGTACAGGGTTTTTGGTAGATCGATATGTCCCGATGAATTGCACGATATCATCTTCTGGATTTATCCATTCCACAACAGCCTCAAGCATATTAACTATTTTCTGC…
contig_82
GCTGCTGCTGCTGCTGCTGCTCTACGAAATTGCGTGTTTTACCCCACACTCCCACGACGCAATTCTGATTTCCCCTGGATGCGCGGAAACATTGATCAGACACAGTACTTAAAACTTAATAGTGTGTACAAAATAGTATAGTTCAGCTTTCGTTGTGTGTTTGTTTTGTGTATCATCTCCGTTTATCGATTGTTTTATGCTGTTATGCTCTCTTCTAGTTGATATCTAAAAATTGGACAACTATAAATAGTTTAGGGTCTCTCTCTCACTCTATTCTTCCTAAAGGCTCTGTGTGTTGAAATGCTGGCTGCTACTTTCGCGTTATTTCGTTGCTGTTTGTGTGCTGACAATTTGGTTTTGGTGTTCGTTTTTGTTATGATCGTATAAATTAATATAAAT…
>contig_83
CCTTGATGTTGAGCAGCTTCTGGAACACCTCCGTCCAGACGTGCTTTTTCAAGTATCTGGGCAGCTTCTGCTTAATGTCCCAGCCGCAATCGTACTTCTTTACCAGCTGCATGTACTCCCCGAACAGCATCACGTGGATGGTGCCGGCCACACAGAACAGATCGGTTTGGAAGGACCACGGGCGCCCTTCCTGCATTTCAATGCACGTGAATCCGTCCGTTTGAATGACCTTCTTGAATTGGCGCTTTGGTTCGAAGAAATTCATATCGATGGCACAGCCAAAATCGATCAGTCGCAGGGTAGGTTCCTCCAGATCGCGGGACGGGATTTTCATCAGCAGAAAGTTGTCCGGCTTGATGTCCGCATGGATAATGTTGCACGCGTGCAGATACTCTACGA…
>contig_84
ATAATAGCTACGTGGAGTCAACAGCAGCATGTGGATTTTCAAACGTGGAAAATTTAGCTAGACTGGAAGAGTGTTTGTTTGGCGCAGCACGGGATGTGGTTGAAGGCTGGTTGGATTCACCTTCATCCGTGCCGTTAGTAATTAAAACCCTCCAGCGTCTGTTTGGCAAACCATCCCTCGTGGTAACGGATATGGTGCAGAAAATCCGACAAGTGCATCCACCTAGACCCGAACGCTTGGACGACTTAATTACATTTGGGTTGGCTGTTCAACACTTATGCAGCCAGCTTAGTTCCGATGACCGAAAGCACTACTTAGCTAATCACGAGTTGCTGGAAGAGCTTGTCGATAAGCTACCAGCGTCAAGGCAGTTGGATTGGGCCACATACAAACGAGCAA…
>contig_85
GTTGTTCTGGCGCGCTTGTTCGGTGGAACTTTTCTGTGGGACACCACTAGCGTCCACGTCCGTTGGGAACAGATCCTCATCGTCGTCGTCGATCATGTCCTGTAGTGAAGCGTTAAAAGCGTTCTCTTCTTCTTCGTCGACCACTTTCGTCACCTTCTTTTCGGCCAACACCGGCTTCGGTTGAGAAGCTGGCGGTGTTTTCTTCGCCTGCAGCCGTCGCCATCGCTCCCAGGTCAGCACAACCTTTACCTGATTGAACGTAATCTCCGGTGGACAGCGTTCCTTAATAGAGGTGAGCGTAATCGATTGACCGAGATCGGCGGGCAGATGCATCGCAATCGCTGCGTACACATCCTCCCGCACACCCAGCCGGCTCACATCGCGCTCCTCAACGGGCAG…
>contig_86
GCACTCTCAGAACCTTTCCAATAGTGAGCATATTTTAAAGGCCGTATTTTGCGGTGAATTTCAGAAGGTAGTGGTATTTGCTGCAAAGCTGCACAAATTTGGTCAATTTGCACATCGGTCAGACGTTTTCTTCCTAACGATCCATTCCGCCAACCTAGGACTAACCGTTTGTGGACACCTAGATCAATCAAGTGCAGTTTGTCGGCAACAATTATGTCTTCGATAATATCAAATTCGTCCAGTTTCAATAGTGGTGTCACTGCCTTGCAGTGGTTAGAATATGCATTACTCCTGAATGCTTTGTCTGTTCTTTTAGGTGCATGTAAACCAGGAAAAGTCATTGACTTATAAAACTTTCCAGGTGCCGTGCATTTCAGACAGCCTTCATATCCGTTGTGA…
>contig_87
CGTTTTCCAAGAATATTTACACGATTGGTAGCATGTCTAAATTTTTGACCCAAGTATTCATAAACGAACTGTTCCGTTGGCTGTTCGAACATTGTGCCAGCAATATCAACAAACAATTTTTTAATATTTGTGTAGGTTGAAAATGCAATTTTTTTCTCGCCCTTATTTGTTCTACCGGACCACGTGATTTCAGTAANNCTTAGAATTCCCTTTCTTAATGGAACTATGCAGTGTATTAAATATTTGATCTCTATATGCCCCGTTAGTCTCCCCTAGCTGTCTTTCAAATTCGTTTAATGTGGCCAGATCCTTTATGGGCTCAAAGTTAAACACATTTGAGCTACCACGTTCGGAAAGTTCACGTCTATCATGGATTGCGTCTAAAATATAGTCTAGTTT…
>contig_88
ACTGCCATTGCTGCTGCGTCCTACGAGACTTTTCGCTTCGCCTATTTTGATCTTCAGTTGCTCCTCGACACGAACTTTACGTGTGTCGTCAGCCATATTGAATCCATAACTATGTGCTGCTGCTATGGATCGGTACGACCAGCGCGGGGTGTCGGGCGGGGACTGGCGATTGGATGTGTTGTGCGTTTTCCGTTTCTGTTCCCGAATTTCGAACGCGTTGCGGTTGTGATTTTTTCCTGCGTTGGTTGAAGATGCTGTCACCACCACTCACTTCACCATACAACCACCACCACTGTCACCTAAACGCTACCTTTCCGCTTTTGTCCTGTCAAGCGCTTGCTGCTGCTGCTGCTGCTGCCTGTTTGTTCGCAAAGTGTGTAGTAACACACAACACCTCTC…
>contig_89
CAAAAATTTCACATATAAACAATTCATGTAACAATTAAAGATTCATTGTACTTTCTTTTCAAACGATTCTTCGCTGACAACTTGTTTGTCGGTAACCTTGCAAATTAACTCGATTTTTGGCATACTTTAGTTTTTTTGTAAAAAATGATTCAATATTTGAATCTGTGCACATACAAAAACGAGTTGTTCCGACTGTCTTGAAAAGTTTTAGTATGTTTTCCTGCGTTGCTAAAGGAATTTTTTGTACCCCCAATCGTCGTATTCCCTTCCACCCACATTCGGGAAGAAATTTACGATCAAATACCAAATCCAAAGTATCATGCAATCGATTGTTAACGTCTTCTCTCTTAACTGATGCATTCAGAAAGGATAGAACATCGTTGAAGTACTCGACATTAC…
>contig_90
GTATTCTTCAACGGTACACTCATCCTATCTTTCGCCAGCGTGAAACGAAAATGCTTCAACAGATATACCAATCCAATCCGAGCTTGCATCATACCGAACCGCAACCCAATACATATGCGTGGCCCTTCACCAAACGGTAGATAAACGAACGGATGACGTTTGNNGTCCGGATCGAACTGCTCCGGATTGGGAAAGTGTTCCGGGTCGTGATGCAATGCGTACACGGGTATTGCTGCCATGATGCCTTCCTGCAGGACCTTATCAGTATCGGGCACTCGATAATCCTTCTCGACCCGGCGGGTGAGAGTTGTGATCGGTGGATACTTTCGCATCGATTCATTGATACACATCTCAATGTACTTCATCTCGTGTACTGCCTCGTAGGTAATGGAGCTATGT…
>contig_91
TAGCTAAATTTTCCACGTTTGAAAATCCACATGCTGCTGTTGACTCCACGTAGCTATTATAAAATCGTGGCCAGTCCCTAGGCGTTCCGCTAAACGCAGGTAATTTTCGTGGCCATGCTTGTCTGGCTGCAATCTGATCTGCAGTTGGTCTCAGACAGTTCACTGTCCTCTCTCTGTGCAACTTGTCTCTCACCATATCACTGTACCTTTCTTGGTTACTCGTCGAAGGTGTAAGGTGTTCCTGCATAGTTGCTTGGGGCTCCCAGCTGCTAGCGGCATGTGGTAAGTACGCATTTTGCTTTTGCACCCAATTCGCGGTCTTCATCTCACCTCTAACGACCGATGAGATTTCAGAGGCACCTTTTCCATCGCTCCGATTGGACCGTTTCTCGAGTTCGT…
>contig_92
CGACACTAAAAGTATTAGAGATCTAAAAGTATAAGTCAGTATTAGAGAACTGTGGAAATATTACATTTTCAGTTTGAAATTTGTTATAATAATAAGATTTTTAATTTCGTTTAACTAAAAGTAAAGCCAAAATGACCCTCAACAACACTACTTGCGAAGCAATGCGGCCTGTGAACTGAAAAATTAGAAGACCCCTGTGTTAAATCATTCAAAGTAGCTTTAAATGAGGTACTGATTCATAGAAGGTTTCAAAAATAAAAATAAAATTTACCATTGAATAGAATACTGGGTACAAACTTTTTATTTGATTTGATTTCATAGGTTTGTGATTTTTTAAGGTGAACATTTTTCTGTAAAGCTGCCTAACATGCTTTCAGGGACAATTCAAAATGACCAAGA…
>contig_93
AAATAACAAACAACACGCACAAGTTCGTTCTCCGCACAACTCACTCGAAATCGTGTTTACTTTCATTGTAGACTACAGACTGAAATTATGTCCTTCGTCAAGGACAAACCCAACGACAGCGATGAACCAGGCCCGGAGCATCTAAAAACCCTGTCCGCCAGCTTCGGCCACACATCGTTCCGGCCGATGCAGTGGCGCATCATCCACTCCATCATCGTGCAGCGGCGGGACAACTGTGCGATCATGACGACCGGTTACGGCAAATCGCTCACCTACCAGTTCCCGTCCGTCTTTCTCGACCGGCTGACCTTCGTCGTATCGCCCCTGATCAGCTTGATGCAGGATCAAGTGATGGCGCTGAACCTGTGCAACATACCCGCCTGTCTGCTCGGCTCGGCC…
>contig_94
CGTACCTCGGGTTTCCTGTATAGTGGTGACAAATGTTTTAGGAGTGCATACTTTTAATATAGGTAAGTCAACATATTTCGGTAGTGACACAACTAAGATATTTCAATTCACCAATGGCAAGCATAGCCTCCTTTTTAACATATACGTTTTCATCTAAAATAAGTTCTTCCAGGTTATGTTTGATATCGATTGTCCAACGTTTCTGTAAAGCTAAGCAGCTGAATCTTGCCAATATGCGTAGTAGCATGCAGGTTCGAAGTCGAAGTACAGCATTATCATGTTTCAACAGTGTCATAAAATTTACATTTTCATGAAATATTATTTGCTCAATTATTTCTGCATTTTCTGGAAGTTCACGTAGCGCACAATTCAAAAGAGCTAGTAATGAACAAACTAATC…
>contig_95
TTGTTTGAGGTTTACTGTTACTTTTATCGCTCGTCCTTTTTCTCATCCCCATCTCCTGCTGTCAAGAGGTTCTTTCAGCTAGAATAACATTTTGTTGTAACACACCGCACACGCATGCCCCCTTGTTTTGGGTTTTTTGGGGGGGGGTTCGTCTCCTAACCTTCCCGACGTGATACGAGCTTCATGAATCATGGACGTGTTCACACGTCCCATTGGCTGGAACGGATGGACGACGGAACAATCCTTTTTTTGTGGGGAGAAGGGTGTGCACACCCATTCAACATCACATCCTGCTGCAGCTGCTTATCATCGCCCCGGAGAGCTCCCTCCAGCGTTTTGGGCAGCGACCTTTTCATCAGGTCGGAAACGATCAACCGTTGGAAGCATCCGTGCACGAAC…
>contig_96
TGGTTCATCCCACAGCGCCAGTTCTGCTTACCAAAATTGGCCCACTTGGCACTCTGATTCGTGAGTCTCGCGGCTTCACCTAAGCAAGCCGGAGTTCTCACCCATTTAAAGTTTGAGAATAGGTTGAGGTCGTTTCGGCCCCAAGGCCTCTAATCATTCGCTTTACCGGATGAAACTCTATATGAGCGCCAGCTATCCTGAGGGAAACTTCGGAGGGAACCAGCTACTAGATGGTTCGATTAGTCTTTCGCCCCTATACCCAGCTCCGACGATCGATTTGCACGTCAGAATCGCTACGGACCTCCATCAGGGTTTCCCCTGACTTCGTCCTGGCCAGGCATAGTTCACCATCTTTCGGGTCCCAACGTGTACGCTCTGGGTGCGCCACTTCTCAAAGAG…
>contig_97
AATCTCCCAAGCGGAAGGCAGAGTCTTAACGGATCGCAGCGTGATAACTGCTCTACCGCTGACAACACCTCGCCAGGTACGTAAGTCGTCTACAAACGATTCCGAGTCCCGACTCCGAAAAACCCTTGGTCTACTGCAAGCCGGGGGCCGCAACTTCAGGTGTTTCAATCCCTGGTCACAGCCGTTCCGGCACAGCACACGGCGGGGCACAACGCGACGACTGACCGTAAGGAACAGCCGCCTAGCATAGTCACATAGACTGTACTCGCCTTTCGGCACACGAGACTCCCAGATGTATCGTCGCCAACGACGATCTAGCGCGGATTCGGCCTTAGAGGCATTCAGGCATAATCCAACAGATGGTAGCATCGCTCCACCGGTCGATCGACCGAGGGCGTG…
>contig_98
TGGATTTTCTTCAAAACAGTGTTCCTTAGTTGGCGCTGATTTATTTCATTCAATAGATCAATTATTTTTATTTAGCATAACAACGATTCGTTGAGAAGCCATTCTTTCCCAAAGAATAAAAATAAATAAAATTGTTGCTATTAATCTGATAATTGATCCAAATCTTGAGATTTTATTTCATGATTCAAACATAAATGGATAATCAGAATAACGTCGAGGTATTCCTCTTAATCCTATAAAATGTTGAGGGAAAAATGTTAGGTTAACACCAATAAATATTAAAAAAAAATGAATTTTTAGTAACTTTTTTTTTATTGTTAATCCTGTAAATAAAGGATATCAATGTACTGTTCCTGCAAAAATAGCAAAAATAGCACCTATAGATAATACATAATGAAA…
