# Supplementary material for: Comparative Transcriptomics of Malaria Mosquito Testes: Function, Evolution, and Linkage
Source: G3 (Bethesda). 2017 Feb 2;7(4):1127–36. doi: 10.1534/g3.117.040089 (PMC5386861; doi:10.1534/g3.117.040089)
Supplement: Supplementary file 7 [file 1127TableS6.xlsx]

## Sheet: Sheet1
5 TESTES SPECIFIC
Feature ID	ADULT 1	ADULT 2	ADULT 3	ADULT 4	TESTES_1	TESTES_2	TESTES_4									TESTES_3
contig_38	1	3	2	2	157	44	90	2	97	0.0206186						14
contig_44	0	0	0	0	132	156	113	0	133.667	0						5
contig_81	0	0	0	0	142	98	135	0	125	0						0
contig_86	0	1	0	0	131	156	163	0.25	150	0.00166667						18
contig_95	0	1	0	0	46	58	57	0.25	53.6667	0.00465839						5
15 >8 fold TESTES
Feature ID	ADULT 1	ADULT 2	ADULT 3	ADULT 4	TESTES_1	TESTES_2	TESTES_4				Fold Change					TESTES_3
contig_7	87	323	236	88	13192	5905	7475	183.5	8857.33	0.020717	48.2689					1597
contig_58	5	29	28	17	1278	695	833	19.75	935.333	0.021115	47.3586					139
contig_13	9	40	31	16	1332	719	811	24	954	0.025157	39.75					156
contig_11	22	6	7	31	843	665	294	16.5	600.667	0.027469	36.404					170
contig_87	2	12	4	0	138	112	106	4.5	118.667	0.037921	26.3704					12
contig_20	300	133	97	56	1948	2739	6201	146.5	3629.33	0.040366	24.7736					309
contig_61	164	42	24	36	755	972	2354	66.5	1360.33	0.048885	20.4561					167
contig_50	18	60	58	24	988	416	568	40	657.333	0.060852	16.4333					87
contig_28	91	605	232	44	4628	1999	2326	243	2984.33	0.081425	12.2812					587
contig_96	5055	1849	6085	541	19499	54425	42987	3382.5	38970.3	0.086797	11.5212					117015
contig_56	86	212	149	64	1866	995	1162	127.75	1341	0.095265	10.4971					291
contig_26	28	76	55	19	559	418	402	44.5	459.667	0.096809	10.3296					71
contig_42	30	149	97	28	943	504	508	76	651.667	0.116624	8.57456					50
contig_57	5	6	11	0	385	322	393	5.5	366.667	0.015	66.6667					60
